# Supplementary material for: N,N′-(1,4-Phenyl­ene)bis­(2-bromo-2-methyl­propanamide)
Source: Acta Crystallogr Sect E Struct Rep Online. 2012 Feb 24;68(Pt 3):o811. doi: 10.1107/S1600536812003479 (PMC3297873; doi:10.1107/S1600536812003479)
Supplement: Supplementary file 2 [file e-68-0o811-Isup2.hkl]

# 
# h,k,l, Fc-squared, Fo-squared, sigma(Fo-squared) and status flag 
# 
data_I
_shelx_title ' I         P2(1)/c      R = 0.06' 
_shelx_refln_list_code          4 
_shelx_F_calc_maximum      165.37 
_exptl_crystal_F_000       404.00 
_reflns_d_resolution_high  0.7609 
 
loop_ 
 _symmetry_equiv_pos_as_xyz 
 'x, y, z' 
 '-x, y+1/2, -z+1/2' 
 '-x, -y, -z' 
 'x, -y-1/2, z-1/2' 
 
_cell_length_a    13.8340 
_cell_length_b     6.4746 
_cell_length_c     9.4642 
_cell_angle_alpha  90.000 
_cell_angle_beta  103.807 
_cell_angle_gamma  90.000 
 
_shelx_F_squared_multiplier     1.000 
 
loop_ 
 _refln_index_h 
 _refln_index_k 
 _refln_index_l 
 _refln_F_squared_calc 
 _refln_F_squared_meas 
 _refln_F_squared_sigma 
 _refln_observed_status 
   2   0   0       18.51       33.98      9.92 o 
   3   0   0     2969.74     2747.30     52.68 o 
   4   0   0     5829.31     5447.00     96.35 o 
   5   0   0    12681.67    12594.45    221.82 o 
   6   0   0     3678.93     3550.16     66.50 o 
   7   0   0      162.86      145.59     25.97 o 
   8   0   0      291.76      338.71     32.63 o 
   9   0   0     1617.30     1722.80     59.68 o 
  10   0   0     3008.59     3424.77     98.86 o 
  11   0   0     1297.29     1434.97     68.37 o 
  12   0   0      254.38      307.48     59.49 o 
  13   0   0      105.02      -33.85     62.14 o 
  14   0   0       68.10       -1.77     73.59 o 
  15   0   0      215.49      431.15    175.95 o 
  16   0   0      126.77       59.65    173.24 o 
  17   0   0       26.06     -177.16    177.16 o 
   1   1   0    13098.03    12720.72    225.74 o 
   2   1   0     2372.13     2153.43     38.58 o 
   3   1   0     7879.18     7341.65    104.58 o 
   4   1   0     7898.46     7485.83    100.11 o 
   5   1   0      168.62      224.04     16.52 o 
   6   1   0     2615.33     2580.52     41.64 o 
   7   1   0     1720.13     1566.80     35.20 o 
   8   1   0     3466.98     3022.66     84.92 o 
   9   1   0     1777.52     1663.56     46.65 o 
  10   1   0      183.49      185.38     32.33 o 
  11   1   0      231.28      251.98     40.15 o 
  12   1   0      580.99      743.84     54.63 o 
  13   1   0      822.78      964.90     65.27 o 
  14   1   0       91.19       26.86     59.22 o 
  15   1   0       85.84      -69.68     83.88 o 
  16   1   0       30.09        3.06    127.60 o 
  17   1   0       50.40     -135.68    135.68 o 
   0   2   0     4413.48     3948.47    134.56 o 
   1   2   0     2057.69     1958.69     49.11 o 
   2   2   0     2115.90     2167.74     49.44 o 
   3   2   0      102.46      134.41     17.09 o 
   4   2   0     2548.02     2419.60     48.26 o 
   5   2   0     6923.41     6635.40    111.67 o 
   6   2   0     1449.18     1365.27     34.37 o 
   7   2   0     1128.25     1211.20     31.35 o 
   8   2   0      276.17      282.77     24.72 o 
   9   2   0      513.66      588.28     33.38 o 
  10   2   0      492.13      563.85     39.35 o 
  11   2   0      404.21      383.63     42.75 o 
  12   2   0      435.42      319.34     46.91 o 
  13   2   0        1.98       -9.67     51.55 o 
  14   2   0       62.29      -53.82     53.82 o 
  15   2   0       69.07      -13.17    224.07 o 
  16   2   0      174.83     -171.97    171.97 o 
  17   2   0       24.38      -46.81    211.87 o 
   1   3   0      474.58      469.96     30.27 o 
   2   3   0     1841.99     1819.21     52.87 o 
   3   3   0     3687.89     3557.28     77.98 o 
   4   3   0      496.06      563.79     29.07 o 
   5   3   0        1.50      -22.27     22.27 o 
   6   3   0      105.10      124.41     25.68 o 
   7   3   0      554.32      611.91     38.22 o 
   8   3   0     1815.63     1768.28     57.64 o 
   9   3   0       28.81      -10.11     35.04 o 
  10   3   0        4.95      -19.69     41.09 o 
  11   3   0        8.59      -28.31     41.11 o 
  12   3   0       71.75       69.77     50.10 o 
  13   3   0       98.79      154.15     61.95 o 
  14   3   0       48.31      -46.81    151.89 o 
  15   3   0       12.73      -48.99    150.21 o 
  16   3   0       14.57      -49.35    189.00 o 
   0   4   0       38.50       40.71     36.34 o 
   1   4   0      359.40      409.59     38.74 o 
   2   4   0       45.71       49.88     28.70 o 
   3   4   0        7.15       -2.04     28.69 o 
   4   4   0      133.73      140.56     34.01 o 
   5   4   0       53.69       40.39     29.00 o 
   6   4   0        3.05      -31.65     35.06 o 
   7   4   0      810.96      811.93     51.40 o 
   8   4   0       16.68      -24.60     45.05 o 
   9   4   0      116.69       91.73     51.31 o 
  10   4   0       20.64       36.94     44.07 o 
  11   4   0       61.35       94.00     61.90 o 
  12   4   0       47.74       60.05     65.77 o 
  13   4   0        6.20      104.69    100.06 o 
  14   4   0       15.17      -61.05    104.24 o 
  15   4   0        0.29     -105.83    307.84 o 
   1   5   0        4.03      -13.45     62.80 o 
   2   5   0        2.18       18.91     61.57 o 
   3   5   0        7.16      -43.71     60.55 o 
   4   5   0       79.86       43.26     65.26 o 
   5   5   0      115.88      180.91     51.50 o 
   6   5   0       98.90       39.16     46.68 o 
   7   5   0       55.31       27.12     54.05 o 
   8   5   0       10.11      -25.90     51.81 o 
   9   5   0        6.72       26.80     56.47 o 
  10   5   0       11.44      -65.99     65.99 o 
  11   5   0       24.90      -36.31     76.27 o 
  12   5   0        9.33       49.56    136.82 o 
  13   5   0       15.14       84.19    136.85 o 
  14   5   0        1.78     -176.92    203.94 o 
   0   6   0        3.73       19.16    104.22 o 
   1   6   0       35.77       81.76     76.81 o 
   2   6   0       15.93      -35.09     73.69 o 
   3   6   0       50.47       86.17     78.61 o 
   4   6   0        0.64      -41.08     76.66 o 
   5   6   0       35.77       14.01     56.89 o 
   6   6   0       29.88      -15.85     58.60 o 
   7   6   0        3.72       17.27     71.72 o 
   8   6   0       44.09       27.34     93.27 o 
   9   6   0        1.69      282.76    106.44 o 
  10   6   0       19.69      121.89    113.04 o 
  11   6   0        9.93       76.33    120.87 o 
  12   6   0        2.98      130.84    184.84 o 
   1   7   0        0.98      169.17    147.08 o 
   2   7   0      122.69      218.77     97.29 o 
   3   7   0       56.90       81.66     93.56 o 
   4   7   0        5.69       11.78     94.27 o 
   5   7   0        0.62      287.74    147.10 o 
   6   7   0       25.87      317.62    152.72 o 
   7   7   0       28.50      311.15    156.39 o 
 -17   1   1        2.77     -130.50    130.50 o 
 -16   1   1       28.54      -57.94    122.88 o 
 -15   1   1       94.69      -34.93    113.90 o 
 -14   1   1        2.27      -50.95     50.95 o 
 -13   1   1       33.37       24.10     41.30 o 
 -12   1   1      109.38       81.08     35.86 o 
 -11   1   1       16.20       -1.29     33.36 o 
 -10   1   1       39.86      -27.72     29.30 o 
  -9   1   1      404.00      388.60     31.56 o 
  -8   1   1      517.75      563.74     30.30 o 
  -7   1   1       27.66       46.04     17.59 o 
  -6   1   1     4279.10     4172.53     64.00 o 
  -5   1   1      622.99      623.22     22.10 o 
  -4   1   1      251.13      245.86     13.82 o 
  -3   1   1       40.96       46.88      9.69 o 
  -2   1   1     3044.42     2848.29     47.74 o 
  -1   1   1        4.20       10.66      7.63 o 
   0   1   1       49.00       28.25      6.10 o 
   1   1   1     1673.51     1956.51     45.99 o 
   2   1   1     8696.85     8580.37    131.67 o 
   3   1   1        6.49       23.07     12.94 o 
   4   1   1     1761.28     1754.98     32.43 o 
   5   1   1      381.29      383.66     20.37 o 
   6   1   1      153.81      142.68     18.82 o 
   7   1   1       65.54       58.37     20.56 o 
   8   1   1       74.19       68.18     24.03 o 
   9   1   1      474.56      451.91     33.81 o 
  10   1   1        6.34        0.69     32.51 o 
  11   1   1        7.88       13.84     40.24 o 
  12   1   1      101.47      107.89     48.28 o 
  13   1   1       18.32       -8.77     55.55 o 
  14   1   1       12.70      -12.18     58.37 o 
  15   1   1       30.95      -68.02     91.18 o 
  16   1   1        6.49      -49.90    128.94 o 
 -17   2   1       26.75      -78.60    104.13 o 
 -16   2   1       25.22       -3.76    200.75 o 
 -15   2   1       12.36      -80.56     81.36 o 
 -14   2   1        2.19      -25.89     64.02 o 
 -13   2   1      316.84      292.62     53.80 o 
 -12   2   1      141.84       74.35     43.06 o 
 -11   2   1      115.08       59.77     35.51 o 
 -10   2   1       30.50       17.47     31.45 o 
  -9   2   1        9.73        8.59     25.50 o 
  -8   2   1      820.57      809.07     33.85 o 
  -7   2   1     2299.68     2101.20     40.34 o 
  -6   2   1      765.34      729.20     25.32 o 
  -5   2   1       19.40       -2.53     15.48 o 
  -4   2   1       39.04       80.75     15.48 o 
  -3   2   1     2608.74     2089.86     48.32 o 
  -2   2   1     8863.82     8487.34    150.78 o 
  -1   2   1     1522.25     1483.54     36.79 o 
   0   2   1       15.61       -6.93     14.88 o 
   1   2   1       91.01       98.32     19.62 o 
   2   2   1      499.22      481.07     22.85 o 
   3   2   1     9064.46     8531.86    145.42 o 
   4   2   1     1444.80     1413.76     35.51 o 
   5   2   1        2.10       -7.14     17.76 o 
   6   2   1       45.49       51.25     19.80 o 
   7   2   1      671.14      731.32     30.80 o 
   8   2   1     1724.04     1681.60     39.62 o 
   9   2   1      404.63      486.20     34.78 o 
  10   2   1       78.89       30.39     36.66 o 
  11   2   1       20.28        3.60     38.55 o 
  12   2   1        4.33       -8.82     43.70 o 
  13   2   1      244.30      199.22     56.00 o 
  14   2   1       26.74      -12.60     61.37 o 
  15   2   1       21.04        0.13    125.62 o 
  16   2   1        9.22      -69.87    190.73 o 
 -16   3   1       17.17     -143.12    171.31 o 
 -15   3   1       73.51       87.44    110.22 o 
 -14   3   1      209.53      269.46    111.02 o 
 -13   3   1      124.78       21.87     57.50 o 
 -12   3   1       83.61       44.05     44.95 o 
 -11   3   1      183.25      170.71     40.00 o 
 -10   3   1     1176.56     1167.74     49.32 o 
  -9   3   1      845.75      888.55     42.26 o 
  -8   3   1      201.39      215.56     29.82 o 
  -7   3   1      293.17      323.92     29.66 o 
  -6   3   1      494.64      534.42     29.37 o 
  -5   3   1     1730.12     1545.95     46.18 o 
  -4   3   1     2560.88     2195.33     56.26 o 
  -3   3   1     2367.26     2164.81     54.49 o 
  -2   3   1      259.44      304.88     27.68 o 
  -1   3   1     1779.09     1619.26     97.43 o 
   0   3   1     5392.40     5132.27    103.10 o 
   1   3   1     1268.91     1049.05     40.04 o 
   2   3   1     1225.95     1087.53     49.04 o 
   3   3   1       37.72       63.25     21.88 o 
   4   3   1     1007.02      931.76     35.34 o 
   5   3   1     1045.38     1095.81     37.19 o 
   6   3   1     1112.39     1136.64     41.16 o 
   7   3   1      877.63      979.77     44.78 o 
   8   3   1      101.59      102.88     41.23 o 
   9   3   1      439.97      502.49     51.84 o 
  10   3   1      723.42      768.63     48.72 o 
  11   3   1      187.93      243.98     45.04 o 
  12   3   1      145.33       73.74     54.54 o 
  13   3   1        0.23      -74.74     74.74 o 
  14   3   1       40.76       66.58    116.56 o 
  15   3   1       51.92     -190.14    190.14 o 
 -15   4   1        8.19      -39.02    189.30 o 
 -14   4   1       52.18       97.47    108.67 o 
 -13   4   1      325.50      319.06     90.04 o 
 -12   4   1      266.15      255.35     73.22 o 
 -11   4   1      143.77       31.50     58.94 o 
 -10   4   1       29.33       15.29     43.75 o 
  -9   4   1      433.75      435.91     49.26 o 
  -8   4   1     1213.89     1278.94     60.80 o 
  -7   4   1      658.74      679.04     44.20 o 
  -6   4   1      664.55      769.67     58.93 o 
  -5   4   1       53.54       34.00     35.51 o 
  -4   4   1      394.87      403.80     45.23 o 
  -3   4   1     2122.54     1985.27     69.19 o 
  -2   4   1     1312.74     1158.60     70.15 o 
  -1   4   1     2035.64     2011.28     55.29 o 
   0   4   1      338.49      371.92     32.74 o 
   1   4   1      692.24      820.78     44.21 o 
   2   4   1     1580.73     1558.45     55.88 o 
   3   4   1     2309.84     2074.33     65.84 o 
   4   4   1      574.69      565.92     36.91 o 
   5   4   1      217.69      250.40     39.01 o 
   6   4   1      372.65      420.78     60.01 o 
   7   4   1       96.13      107.28     45.69 o 
   8   4   1      685.75      828.08     61.69 o 
   9   4   1      391.53      474.91     54.57 o 
  10   4   1      196.86      165.54     54.72 o 
  11   4   1       14.01       33.05     57.82 o 
  12   4   1      125.71        5.09    119.16 o 
  13   4   1      152.15      153.70     96.44 o 
  14   4   1       68.49       17.31    193.28 o 
 -14   5   1       65.51      136.21    307.39 o 
 -13   5   1        0.51      129.01    133.18 o 
 -12   5   1        9.64      -93.95    126.41 o 
 -11   5   1       77.95       17.81     77.33 o 
 -10   5   1      354.09      378.92     88.87 o 
  -9   5   1      267.07      220.92     65.27 o 
  -8   5   1       96.04       97.18     51.29 o 
  -7   5   1       66.39       98.25     48.82 o 
  -6   5   1       59.33       53.74     47.46 o 
  -5   5   1     1806.49     1548.99     85.62 o 
  -4   5   1      671.53      678.25     65.91 o 
  -3   5   1      202.94      175.61     52.64 o 
  -2   5   1        0.59        5.67     36.66 o 
  -1   5   1      229.66      246.63     53.56 o 
   0   5   1     1555.62     1501.19     79.63 o 
   1   5   1     1679.25     1577.03     80.43 o 
   2   5   1      246.06      242.00     52.98 o 
   3   5   1        0.54       16.10     63.56 o 
   4   5   1      181.98      269.00     60.29 o 
   5   5   1     1337.24     1333.82     82.41 o 
   6   5   1      422.87      424.62     61.58 o 
   7   5   1      187.14      109.62     60.90 o 
   8   5   1        4.48      -59.15     84.33 o 
   9   5   1       16.02       -0.61     66.12 o 
  10   5   1      163.98      221.60     86.68 o 
  11   5   1      196.67      267.35    111.89 o 
  12   5   1       39.97     -165.93    165.93 o 
  13   5   1        6.37       58.44    185.39 o 
 -12   6   1       30.36      155.03    131.40 o 
 -11   6   1       88.68      253.91    125.56 o 
 -10   6   1        8.34       73.16    111.83 o 
  -9   6   1       38.06        5.47    110.22 o 
  -8   6   1      191.97      202.07    245.29 o 
  -7   6   1      146.33      239.07     99.97 o 
  -6   6   1      241.01      283.38     74.94 o 
  -5   6   1       37.77      246.16     85.56 o 
  -4   6   1      336.09      420.26     89.17 o 
  -3   6   1      164.42      187.09     56.89 o 
  -2   6   1      496.02      481.78     75.38 o 
  -1   6   1      245.00      250.92     81.24 o 
   0   6   1       36.29      119.94     78.38 o 
   1   6   1      124.86       57.93     74.27 o 
   2   6   1      169.53      222.61    223.79 o 
   3   6   1      109.93      107.77     80.25 o 
   4   6   1      467.10      462.33     99.33 o 
   5   6   1      115.16      115.45     70.18 o 
   6   6   1        8.48       93.37     72.34 o 
   7   6   1      129.42      165.02     92.12 o 
   8   6   1      202.91      282.60    162.19 o 
   9   6   1       39.59      366.11    112.54 o 
  10   6   1       44.37      520.15    167.85 o 
  11   6   1        3.26      413.98    176.07 o 
  -9   7   1        8.65      279.82    173.94 o 
  -8   7   1        5.08      281.56    159.31 o 
  -7   7   1        0.27      226.38    155.13 o 
  -6   7   1       46.61       77.44    148.19 o 
  -5   7   1      203.85      167.71    177.57 o 
  -4   7   1       38.61       76.99     75.42 o 
  -3   7   1        1.75      204.65    136.82 o 
  -2   7   1        0.15      144.24    136.41 o 
  -1   7   1       27.32      157.38     91.85 o 
   0   7   1      145.92      304.30     95.34 o 
   1   7   1       50.44      126.99     92.43 o 
   2   7   1       29.49      101.17     94.38 o 
   3   7   1        7.01      145.99     97.16 o 
   4   7   1        0.48      -35.06    141.67 o 
   5   7   1      112.78       76.11    148.86 o 
 -18   0   2        8.33     -117.72    122.60 o 
 -17   0   2        8.27      -43.90    183.52 o 
 -16   0   2       62.68     -119.98    174.62 o 
 -15   0   2      383.51      533.07    183.54 o 
 -14   0   2      472.10      482.64    171.00 o 
 -13   0   2      955.04      993.77     78.19 o 
 -12   0   2      376.17      397.01     58.97 o 
 -11   0   2      294.93      354.60     54.54 o 
 -10   0   2     3833.73     4049.88     97.14 o 
  -9   0   2     3185.26     3045.33     86.49 o 
  -8   0   2      202.40      208.37     27.46 o 
  -7   0   2        0.23      -21.10     21.10 o 
  -6   0   2       23.68        8.90     12.74 o 
  -5   0   2     4261.56     3799.09     62.42 o 
  -4   0   2    19871.04    20084.07    283.92 o 
  -3   0   2     6061.55     6444.58    109.43 o 
  -2   0   2      798.48      814.06     34.56 o 
  -1   0   2       81.99      145.15     22.65 o 
   0   0   2    27346.02    29440.96   1965.32 o 
   1   0   2     7358.47     7327.73    191.36 o 
   2   0   2    10956.89    11268.96    386.76 o 
   3   0   2       49.05       46.09     35.80 o 
   4   0   2       17.76       14.78     22.40 o 
   5   0   2     2462.92     2089.51     64.65 o 
   6   0   2     7197.89     6390.06    214.02 o 
   7   0   2     2148.44     2046.13     65.12 o 
   8   0   2      295.03      335.27     36.86 o 
   9   0   2      212.34      231.52     37.91 o 
  10   0   2      149.24      159.90     44.50 o 
  11   0   2     1483.00     1455.44     74.48 o 
  12   0   2      498.13      406.94     59.53 o 
  13   0   2        1.31      -67.32     95.22 o 
  14   0   2        6.44     -101.82    101.82 o 
  15   0   2       10.94       -3.93    112.96 o 
 -18   1   2       70.05       82.97    166.85 o 
 -17   1   2      140.44       82.39    130.75 o 
 -16   1   2      126.50        1.11     96.16 o 
 -15   1   2        4.13      -34.26     79.05 o 
 -14   1   2       10.65      -27.02     56.04 o 
 -13   1   2      920.67     1072.29     56.86 o 
 -12   1   2     1035.62     1094.65     57.99 o 
 -11   1   2     1061.58     1075.25     68.68 o 
 -10   1   2      526.60      593.12     34.74 o 
  -9   1   2      583.96      619.95     30.88 o 
  -8   1   2     3267.71     3195.23     50.15 o 
  -7   1   2     3385.14     3245.19     45.64 o 
  -6   1   2     5349.53     5211.63     68.58 o 
  -5   1   2     2730.87     2710.73     38.05 o 
  -4   1   2     2306.37     2243.58     34.13 o 
  -3   1   2     5391.93     5526.25    105.72 o 
  -2   1   2     7120.71     7254.26    171.70 o 
  -1   1   2    10006.63    10367.75    371.73 o 
   0   1   2     5957.89     6454.46    160.49 o 
   1   1   2     3589.62     3822.29     90.31 o 
   2   1   2     1582.98     1547.08     32.92 o 
   3   1   2     9100.85     8778.87    167.62 o 
   4   1   2     2040.42     1915.11     42.16 o 
   5   1   2     1855.53     1755.67     55.06 o 
   6   1   2       29.31       45.55     22.61 o 
   7   1   2      633.60      667.81     30.80 o 
   8   1   2     1651.62     1665.30     53.58 o 
   9   1   2      848.30      848.18     41.60 o 
  10   1   2      588.42      591.92     46.73 o 
  11   1   2      102.98       89.34     41.15 o 
  12   1   2      172.07       97.48     42.78 o 
  13   1   2      313.70      268.15     60.51 o 
  14   1   2       39.32       30.25     73.76 o 
  15   1   2      113.94      -85.76     85.76 o 
 -17   2   2        6.15       27.36    108.83 o 
 -16   2   2      164.58      126.81    104.09 o 
 -15   2   2      206.55      184.26     87.44 o 
 -14   2   2      217.65      248.15     73.51 o 
 -13   2   2       54.89       13.94     45.14 o 
 -12   2   2       12.56        0.59     29.78 o 
 -11   2   2      145.55      158.77     30.52 o 
 -10   2   2     1282.47     1400.13     42.32 o 
  -9   2   2     1757.51     1836.92     44.70 o 
  -8   2   2     1390.64     1426.73     38.96 o 
  -7   2   2       17.35       20.02     18.59 o 
  -6   2   2      602.21      585.84     25.78 o 
  -5   2   2     9676.13     9918.22    145.77 o 
  -4   2   2     1532.47     1402.11     30.17 o 
  -3   2   2     1050.33      927.70     33.93 o 
  -2   2   2      582.93      596.16     22.03 o 
  -1   2   2      257.96      266.10     21.45 o 
   0   2   2     6462.05     7069.19    155.52 o 
   1   2   2     3433.73     3640.20    107.51 o 
   2   2   2     2960.35     2881.18     69.20 o 
   3   2   2     1720.08     1611.54     40.55 o 
   4   2   2     1545.71     1530.28     38.30 o 
   5   2   2     1783.85     1780.48     43.79 o 
   6   2   2     1083.98     1102.50     36.13 o 
   7   2   2     1155.51     1230.37     43.62 o 
   8   2   2      178.28      175.03     36.26 o 
   9   2   2       63.33       54.48     32.76 o 
  10   2   2      133.25      151.13     37.05 o 
  11   2   2      210.81      232.88     46.47 o 
  12   2   2      282.63      220.35     54.05 o 
  13   2   2       38.08      -54.11     58.91 o 
  14   2   2        0.30      -75.84     75.84 o 
  15   2   2        6.87     -141.08    141.08 o 
 -16   3   2        9.75     -146.26    237.80 o 
 -15   3   2        3.32       -3.20     94.08 o 
 -14   3   2       46.72       -6.28     79.71 o 
 -13   3   2      122.28      132.76     66.68 o 
 -12   3   2      192.17      168.07     45.39 o 
 -11   3   2       53.20      118.43     36.53 o 
 -10   3   2       32.51        6.72     32.59 o 
  -9   3   2       37.65       54.75     30.18 o 
  -8   3   2      220.20      260.98     30.46 o 
  -7   3   2      718.87      749.80     34.55 o 
  -6   3   2     1380.99     1269.07     38.15 o 
  -5   3   2      377.54      430.79     27.46 o 
  -4   3   2      362.59      394.30     22.15 o 
  -3   3   2      120.25      153.46     17.78 o 
  -2   3   2     1720.40     1701.73     50.24 o 
  -1   3   2     3020.42     2959.87     67.26 o 
   0   3   2        9.83       11.87     18.53 o 
   1   3   2       65.29       77.52     23.79 o 
   2   3   2      160.13      181.09     25.06 o 
   3   3   2     1478.92     1522.06     53.06 o 
   4   3   2     2901.62     2875.69     78.32 o 
   5   3   2      337.05      347.11     31.76 o 
   6   3   2        2.73        3.06     31.77 o 
   7   3   2        3.95       13.28     31.82 o 
   8   3   2     1191.56     1268.89     57.69 o 
   9   3   2      141.61      159.69     45.02 o 
  10   3   2       45.81       56.54     40.21 o 
  11   3   2        6.08      -47.34     47.34 o 
  12   3   2        7.31       23.77     59.90 o 
  13   3   2       17.71       -8.52     79.22 o 
  14   3   2       73.57     -116.08    116.08 o 
 -15   4   2        0.90      -11.26    126.49 o 
 -14   4   2       47.66      -45.43    108.05 o 
 -13   4   2        4.16      -69.62    113.14 o 
 -12   4   2        6.96      -59.07     74.98 o 
 -11   4   2       73.46       23.82     56.25 o 
 -10   4   2       20.83      -13.38     44.84 o 
  -9   4   2      145.82      114.51     40.63 o 
  -8   4   2       42.85      -16.02     33.43 o 
  -7   4   2       22.67       77.14     34.50 o 
  -6   4   2        0.69      -30.01     30.01 o 
  -5   4   2      420.97      412.85     41.07 o 
  -4   4   2      128.75      102.71     33.15 o 
  -3   4   2      185.53      187.40     33.83 o 
  -2   4   2      112.18      128.51     26.62 o 
  -1   4   2      459.47      562.12     39.28 o 
   0   4   2      130.10       88.31     33.65 o 
   1   4   2        4.19       -2.50     31.50 o 
   2   4   2       68.69      106.26     34.77 o 
   3   4   2      416.43      400.59     39.35 o 
   4   4   2       14.57      -25.51     32.89 o 
   5   4   2       62.96       82.34     34.67 o 
   6   4   2       39.06       29.46     40.66 o 
   7   4   2      466.13      475.19     61.42 o 
   8   4   2       78.92      111.09     57.52 o 
   9   4   2        0.21      -54.12     54.12 o 
  10   4   2        3.65      -36.58     68.24 o 
  11   4   2        2.91       29.59     77.75 o 
  12   4   2       11.46      -90.00     90.00 o 
  13   4   2       45.21      -64.44    153.28 o 
 -14   5   2        0.31     -116.01    203.71 o 
 -13   5   2       21.17      -37.93    135.75 o 
 -12   5   2        0.03      -91.39     91.39 o 
 -11   5   2        6.76       66.87    107.73 o 
 -10   5   2        0.41       -0.59     82.43 o 
  -9   5   2        3.05        9.55    131.79 o 
  -8   5   2      183.09      140.37     57.52 o 
  -7   5   2       17.79       53.45     42.08 o 
  -6   5   2       69.82       -4.89     35.84 o 
  -5   5   2        1.61       -5.48     36.96 o 
  -4   5   2        1.98      -40.49     40.49 o 
  -3   5   2       94.60       49.67     37.89 o 
  -2   5   2       17.78       26.61     36.15 o 
  -1   5   2       18.07       -0.51     38.85 o 
   0   5   2       33.49      -26.33     40.10 o 
   1   5   2       20.03      -40.06     40.06 o 
   2   5   2        3.18       -5.75     46.02 o 
   3   5   2        7.82       -3.46     41.71 o 
   4   5   2       10.46      -10.24     44.02 o 
   5   5   2      142.42       99.44     62.85 o 
   6   5   2      124.73      131.33     66.81 o 
   7   5   2       78.43       86.98     62.60 o 
   8   5   2        5.07       80.13     65.92 o 
   9   5   2        9.67        7.41     67.36 o 
  10   5   2       15.90        7.29    102.52 o 
  11   5   2        9.02       56.85    112.92 o 
 -12   6   2       20.74      100.34    128.21 o 
 -11   6   2        6.39      -37.23    151.08 o 
 -10   6   2       32.25       75.17     90.64 o 
  -9   6   2        1.45       11.86    159.83 o 
  -8   6   2       57.85      123.72     77.15 o 
  -7   6   2       10.50       47.10     92.14 o 
  -6   6   2       12.23      -53.60     68.40 o 
  -5   6   2      180.45      147.59     51.98 o 
  -4   6   2        1.56       21.34     55.79 o 
  -3   6   2       32.95      -44.65     48.58 o 
  -2   6   2       21.47       59.84     51.99 o 
  -1   6   2       35.73      -50.38    116.20 o 
   0   6   2       40.62      115.60     75.68 o 
   1   6   2       29.28      158.08     78.10 o 
   2   6   2        4.17       20.64     83.73 o 
   3   6   2        0.12       12.15     64.24 o 
   4   6   2        7.32       72.53     67.66 o 
   5   6   2       41.71       18.28     71.90 o 
   6   6   2       55.20      100.84    119.75 o 
   7   6   2        0.53       -3.56     97.52 o 
   8   6   2        5.75      -43.31    143.71 o 
   9   6   2       17.16      164.76    163.64 o 
 -10   7   2        0.49      -20.93    107.89 o 
  -9   7   2        0.96      203.33    204.02 o 
  -8   7   2       24.80      164.19    126.41 o 
  -7   7   2       49.29       67.06    120.03 o 
  -6   7   2        9.67      -30.56     88.16 o 
  -5   7   2        0.18       26.66     82.97 o 
  -4   7   2        1.86       48.76    137.44 o 
  -3   7   2        2.81       43.10    137.35 o 
  -2   7   2      115.95      227.38    146.77 o 
  -1   7   2       22.70      162.99    147.74 o 
   0   7   2       56.68      217.75    149.33 o 
   1   7   2        9.57      144.38    147.35 o 
   2   7   2       77.78       94.80    151.95 o 
   3   7   2       72.67      244.42    103.74 o 
   4   7   2        9.70      -27.61    148.80 o 
   5   7   2        0.29       31.30    155.69 o 
   6   7   2       12.11      -80.23    151.18 o 
  -5   8   2        5.04      317.47    178.65 o 
  -4   8   2       11.43      164.46    169.18 o 
  -3   8   2       68.01      491.68    178.06 o 
  -2   8   2        0.01      170.14    171.35 o 
  -1   8   2       21.57      356.63    174.30 o 
   0   8   2       15.93      252.65    178.71 o 
   1   8   2       37.48      265.95    180.07 o 
 -18   1   3        1.51       -8.76    106.20 o 
 -17   1   3        2.19      -57.05     90.18 o 
 -16   1   3        6.40      -83.01     83.01 o 
 -15   1   3       91.08       43.36     73.51 o 
 -14   1   3        4.49       26.70     68.12 o 
 -13   1   3       76.94       30.56     41.01 o 
 -12   1   3        4.53      -30.93     30.93 o 
 -11   1   3      209.80      174.39     30.82 o 
 -10   1   3      436.81      481.36     30.48 o 
  -9   1   3      463.56      492.48     28.21 o 
  -8   1   3      450.49      478.32     24.99 o 
  -7   1   3      396.27      444.92     19.04 o 
  -6   1   3      551.89      618.05     24.47 o 
  -5   1   3      740.93      707.99     18.45 o 
  -4   1   3     1604.89     1492.23     25.64 o 
  -3   1   3       27.75        2.17     14.44 o 
  -2   1   3      898.64     1089.15     28.10 o 
  -1   1   3      153.40      187.87     17.80 o 
   0   1   3     3673.41     4285.34    129.53 o 
   1   1   3      132.69      164.37     15.25 o 
   2   1   3      398.64      440.23     21.43 o 
   3   1   3       21.26       27.85     13.70 o 
   4   1   3        0.55       13.25     19.40 o 
   5   1   3      799.25      889.64     33.54 o 
   6   1   3      151.27      122.41     25.32 o 
   7   1   3        8.53        1.18     28.12 o 
   8   1   3      142.21      131.83     29.37 o 
   9   1   3       48.01      -11.53     29.19 o 
  10   1   3       61.47       20.78     38.12 o 
  11   1   3       15.28      -41.08     41.08 o 
  12   1   3        1.45      -39.07     49.44 o 
  13   1   3       24.40      -68.99     68.99 o 
  14   1   3        2.93       14.58     96.17 o 
  15   1   3        3.61      -62.03    103.84 o 
 -17   2   3       42.77      -90.30     90.30 o 
 -16   2   3       92.01       27.60     86.71 o 
 -15   2   3       28.48      -16.35     74.97 o 
 -14   2   3       11.61       23.33     70.82 o 
 -13   2   3      238.59      210.51     67.47 o 
 -12   2   3      183.80      235.99     46.85 o 
 -11   2   3      270.15      276.92     38.81 o 
 -10   2   3      260.11      254.87     35.50 o 
  -9   2   3       36.64       26.05     20.53 o 
  -8   2   3      147.56      147.72     23.86 o 
  -7   2   3     1005.55      921.57     30.61 o 
  -6   2   3     1888.50     1717.26     33.74 o 
  -5   2   3      427.20      451.57     18.20 o 
  -4   2   3       25.24       26.82     13.33 o 
  -3   2   3      466.39      505.32     21.73 o 
  -2   2   3     1104.97     1012.32     40.46 o 
  -1   2   3     1433.40     1422.19     49.65 o 
   0   2   3      937.63      931.38     33.27 o 
   1   2   3       75.00       62.83     17.19 o 
   2   2   3      925.43     1070.92     31.33 o 
   3   2   3     2093.72     2165.05     46.91 o 
   4   2   3     1918.41     2076.34     48.09 o 
   5   2   3     1004.00     1016.63     37.42 o 
   6   2   3       28.64       54.75     32.82 o 
   7   2   3       90.88       73.33     43.06 o 
   8   2   3      202.26      224.48     36.96 o 
   9   2   3      692.97      689.16     53.31 o 
  10   2   3        7.63       34.83     39.81 o 
  11   2   3        0.07      -27.89     43.95 o 
  12   2   3        2.59      -23.90     76.90 o 
  13   2   3       19.34      -61.81     98.74 o 
  14   2   3       38.11      -33.12    103.60 o 
  15   2   3       39.07      -73.93    139.12 o 
 -17   3   3        0.08      -37.45    147.23 o 
 -16   3   3        1.58        7.98    123.57 o 
 -15   3   3       85.24       70.49     77.94 o 
 -14   3   3      269.39      282.10     86.91 o 
 -13   3   3      328.22      356.06     78.66 o 
 -12   3   3        4.02        3.81     60.05 o 
 -11   3   3       25.58       33.15     36.68 o 
 -10   3   3      586.01      561.05     37.27 o 
  -9   3   3      770.91      782.50     41.82 o 
  -8   3   3     1081.73     1077.81     44.10 o 
  -7   3   3      140.00      113.12     20.71 o 
  -6   3   3      110.39      122.53     22.90 o 
  -5   3   3     1450.27     1358.39     44.66 o 
  -4   3   3     2073.12     1840.46     65.02 o 
  -3   3   3     2675.11     2586.69     59.98 o 
  -2   3   3      113.95      117.34     19.64 o 
  -1   3   3      265.64      297.47     25.50 o 
   0   3   3     2078.75     2215.17     65.02 o 
   1   3   3      911.30      956.93     35.13 o 
   2   3   3     1547.73     1591.88     42.33 o 
   3   3   3      502.98      542.00     32.91 o 
   4   3   3      201.20      257.86     28.59 o 
   5   3   3      383.18      477.05     39.72 o 
   6   3   3      805.38     1000.27     51.02 o 
   7   3   3      253.38      333.76     44.31 o 
   8   3   3      349.57      313.03     52.42 o 
   9   3   3       29.39      -24.47     54.82 o 
  10   3   3       85.62      114.59     64.43 o 
  11   3   3      123.69      157.62     52.22 o 
  12   3   3       94.36      171.69     70.04 o 
  13   3   3       20.53      135.90    116.75 o 
  14   3   3        0.03       64.88    121.32 o 
 -16   4   3       55.93       -8.48    156.42 o 
 -15   4   3       34.94     -101.21    101.21 o 
 -14   4   3       20.33       33.01     85.40 o 
 -13   4   3      149.38      170.02     93.75 o 
 -12   4   3      468.72      404.41    137.44 o 
 -11   4   3      411.10      332.12     58.93 o 
 -10   4   3      373.90      340.09     52.00 o 
  -9   4   3       28.62       30.73     32.88 o 
  -8   4   3      480.77      449.49     37.96 o 
  -7   4   3     1661.42     1555.81     48.92 o 
  -6   4   3      434.86      473.14     36.19 o 
  -5   4   3      627.81      552.91     43.94 o 
  -4   4   3       82.21       83.77     25.32 o 
  -3   4   3      194.85      209.27     28.48 o 
  -2   4   3     2472.76     2332.45     97.27 o 
  -1   4   3     2350.11     2168.51     96.14 o 
   0   4   3      874.65      908.32     51.83 o 
   1   4   3       15.95        9.21     34.18 o 
   2   4   3      670.28      808.19     66.35 o 
   3   4   3     1706.54     1563.73     81.99 o 
   4   4   3      422.35      519.30     45.65 o 
   5   4   3      218.31      239.30     41.42 o 
   6   4   3       11.48        5.39     40.73 o 
   7   4   3        5.20       45.50     54.92 o 
   8   4   3      454.88      500.74     70.58 o 
   9   4   3      177.65      124.99     69.74 o 
  10   4   3      185.76      215.94    107.85 o 
  11   4   3        5.71      -11.36    155.57 o 
  12   4   3       16.02        5.37    117.13 o 
  13   4   3       51.95      -34.57    186.88 o 
 -14   5   3      111.23       96.33    176.54 o 
 -13   5   3       70.28      -54.57    113.11 o 
 -12   5   3        6.44      -78.41     78.41 o 
 -11   5   3       55.10      -74.16     74.16 o 
 -10   5   3      261.50      207.27    105.48 o 
  -9   5   3      383.36      437.99     80.73 o 
  -8   5   3      314.80      347.60     67.14 o 
  -7   5   3        1.84      -21.30     35.82 o 
  -6   5   3        1.17       27.47     38.39 o 
  -5   5   3      520.44      526.62     49.06 o 
  -4   5   3      417.69      511.28     44.13 o 
  -3   5   3      944.38      938.40     55.06 o 
  -2   5   3      185.60      175.57     36.11 o 
  -1   5   3        7.72       26.48     35.33 o 
   0   5   3      294.88      384.79     48.00 o 
   1   5   3     1051.62     1002.79     61.78 o 
   2   5   3      620.79      659.54     60.53 o 
   3   5   3      193.59      250.36     49.03 o 
   4   5   3       19.91       39.45     56.69 o 
   5   5   3      104.02      108.57     65.93 o 
   6   5   3      242.68      224.63     73.76 o 
   7   5   3      367.80      536.09     71.87 o 
   8   5   3       63.85      110.75     77.96 o 
   9   5   3        0.06      -81.15     81.65 o 
  10   5   3       10.63      -83.86    112.41 o 
  11   5   3       95.81       38.22    177.77 o 
 -12   6   3       28.75        0.62     87.35 o 
 -11   6   3       80.54      116.67     85.24 o 
 -10   6   3       16.58       52.99     83.31 o 
  -9   6   3        6.37       51.62     72.79 o 
  -8   6   3       43.02      -10.78     80.36 o 
  -7   6   3       96.62      162.33     78.98 o 
  -6   6   3      545.87      475.64    131.23 o 
  -5   6   3      306.16      406.78     69.92 o 
  -4   6   3       83.70      196.89     69.71 o 
  -3   6   3       82.79       55.45     66.51 o 
  -2   6   3      330.81      256.07     90.74 o 
  -1   6   3       92.59       58.95    123.96 o 
   0   6   3      228.94      101.55    108.33 o 
   1   6   3        6.00      -57.19    145.12 o 
   2   6   3        0.93      -35.62    123.99 o 
   3   6   3       98.86      266.25     91.51 o 
   4   6   3      304.08      172.88     93.92 o 
   5   6   3      175.71       31.23     92.25 o 
   6   6   3        9.03      -92.78     92.78 o 
   7   6   3       19.43      -79.89    102.27 o 
   8   6   3       66.66      115.47    166.91 o 
   9   6   3        4.31      153.16    179.51 o 
 -10   7   3       48.00      169.93    216.65 o 
  -9   7   3       34.80      129.48    194.11 o 
  -8   7   3       23.21      -17.06    141.72 o 
  -7   7   3       26.21        1.81     83.89 o 
  -6   7   3        0.55      117.85    138.75 o 
  -5   7   3      174.73      152.18     86.27 o 
  -4   7   3      107.83      262.36    150.77 o 
  -3   7   3        5.06      166.88    149.95 o 
  -2   7   3       28.15        6.00    144.50 o 
  -1   7   3        2.95      -97.10    143.94 o 
   0   7   3       37.40       -8.16    149.24 o 
   1   7   3       72.22       73.07    155.48 o 
   2   7   3       38.17       86.43    121.80 o 
   3   7   3       33.81      -20.49    153.66 o 
   4   7   3       28.20      210.01    156.54 o 
   5   7   3       33.35      152.98    163.43 o 
   6   7   3       33.55      195.02    171.73 o 
   7   7   3       52.90       92.54    171.64 o 
  -4   8   3        0.06      336.69    177.33 o 
  -3   8   3        2.00      183.43    178.53 o 
  -2   8   3        0.21      301.28    179.33 o 
  -1   8   3       52.95      233.12    177.80 o 
   0   8   3       33.88      147.20    181.25 o 
   2   8   3        2.23       93.78    186.66 o 
 -18   0   4       66.79        4.79    238.06 o 
 -17   0   4       80.35     -156.04    156.04 o 
 -16   0   4       32.44        6.09    133.15 o 
 -15   0   4      318.59      216.80    110.06 o 
 -14   0   4      478.29      610.71    106.77 o 
 -13   0   4     1656.96     1783.91     88.23 o 
 -12   0   4       20.50       -2.35     45.82 o 
 -11   0   4       11.22      -18.06     41.80 o 
 -10   0   4     2953.67     2776.40     85.19 o 
  -9   0   4     1698.32     1645.92     53.20 o 
  -8   0   4     2473.57     2403.58     56.22 o 
  -7   0   4     1645.16     1686.32     55.65 o 
  -6   0   4      208.22      241.20     28.91 o 
  -5   0   4     2115.05     2064.98     58.88 o 
  -4   0   4     4548.39     4625.22    126.25 o 
  -3   0   4     1748.17     1616.76     60.53 o 
  -2   0   4     5982.29     7034.87    202.18 o 
  -1   0   4       11.45       39.29     34.06 o 
   0   0   4      685.31      686.03     63.17 o 
   1   0   4     1929.27     1817.41     80.86 o 
   2   0   4     7598.67     7851.92    182.55 o 
   3   0   4     2220.51     2178.56     68.26 o 
   4   0   4       67.15       52.73     31.11 o 
   5   0   4       38.23       22.93     36.60 o 
   6   0   4      659.57      793.26     50.75 o 
   7   0   4     1515.15     1417.30     72.76 o 
   8   0   4      735.63      635.49     49.10 o 
   9   0   4        4.11      -40.91     40.91 o 
  10   0   4       16.04      -55.09     55.35 o 
  11   0   4      255.73      161.24     90.98 o 
  12   0   4      339.76      140.97    103.34 o 
  13   0   4       49.56      201.09    143.35 o 
  14   0   4        1.67       21.40    145.27 o 
  15   0   4        0.10      -80.31    154.34 o 
 -17   1   4      163.60      157.29     99.92 o 
 -16   1   4      216.13      115.34    128.94 o 
 -15   1   4      146.81       78.08     78.80 o 
 -14   1   4       29.79      -52.59     66.46 o 
 -13   1   4      141.05      122.42     44.41 o 
 -12   1   4      913.44      984.53     40.87 o 
 -11   1   4     1392.16     1433.76     41.95 o 
 -10   1   4     1860.92     1959.21     48.93 o 
  -9   1   4        6.38        4.22     21.66 o 
  -8   1   4      139.68      132.57     18.87 o 
  -7   1   4     2213.38     2076.36     51.89 o 
  -6   1   4     4586.69     4162.31     76.96 o 
  -5   1   4     4185.15     4218.78     66.49 o 
  -4   1   4      263.53      275.14     21.62 o 
  -3   1   4        5.83      -13.60     16.55 o 
  -2   1   4     4235.85     4515.12    145.65 o 
  -1   1   4     8561.90     9265.95    202.32 o 
   0   1   4     4123.24     4283.05     96.88 o 
   1   1   4       71.44       66.18     19.71 o 
   2   1   4       27.41       49.13     19.22 o 
   3   1   4     4197.76     4270.81     98.55 o 
   4   1   4      977.28      883.70     47.61 o 
   5   1   4     1160.51     1063.64     45.34 o 
   6   1   4      585.17      564.68     33.74 o 
   7   1   4        0.11      -29.88     29.88 o 
   8   1   4      359.41      386.49     33.73 o 
   9   1   4      345.85      268.97     35.02 o 
  10   1   4      158.17       21.47     39.07 o 
  11   1   4      250.98      152.48     70.40 o 
  12   1   4        3.77      -54.93     54.93 o 
  13   1   4       36.79      -39.98    128.09 o 
  14   1   4       17.62      -97.17     97.17 o 
 -17   2   4        0.56       33.74    100.46 o 
 -16   2   4        3.14      -89.66     89.66 o 
 -15   2   4      130.50      107.95     84.86 o 
 -14   2   4      384.31      478.20    103.92 o 
 -13   2   4      268.84      318.82     71.13 o 
 -12   2   4       91.06       80.57     51.42 o 
 -11   2   4       22.17       11.68     31.68 o 
 -10   2   4      509.19      549.31     34.36 o 
  -9   2   4     2120.97     2151.28     47.10 o 
  -8   2   4      881.65      938.26     32.14 o 
  -7   2   4      653.14      642.03     27.08 o 
  -6   2   4      415.81      493.57     23.07 o 
  -5   2   4     1999.71     1972.22     62.34 o 
  -4   2   4     2671.94     2450.06     59.38 o 
  -3   2   4     2584.60     2428.70     69.67 o 
  -2   2   4     1561.68     1544.18     62.96 o 
  -1   2   4      130.39      117.83     17.21 o 
   0   2   4     1238.26     1352.34     50.77 o 
   1   2   4     1322.03     1234.06     68.27 o 
   2   2   4     1393.77     1452.90     38.62 o 
   3   2   4     1622.04     1588.41     39.49 o 
   4   2   4       34.17       48.00     19.52 o 
   5   2   4        3.70       26.04     30.47 o 
   6   2   4      938.63      958.28     57.76 o 
   7   2   4      638.58      683.22     55.08 o 
   8   2   4      265.46      230.89     41.48 o 
   9   2   4        1.02      -38.32     38.32 o 
  10   2   4        0.24        2.83     44.38 o 
  11   2   4       71.14       23.88     51.71 o 
  12   2   4       50.71      -75.76     95.42 o 
  13   2   4       22.43     -100.11    100.11 o 
  14   2   4       24.98      -92.39    105.33 o 
 -16   3   4       41.88      -11.44    157.97 o 
 -15   3   4       56.77       68.97     86.92 o 
 -14   3   4        4.06      -26.72     93.33 o 
 -13   3   4      238.27      170.77     78.45 o 
 -12   3   4       52.61       54.59     61.91 o 
 -11   3   4       82.60       70.31     49.49 o 
 -10   3   4      440.15      455.18     42.48 o 
  -9   3   4       16.50       -4.82     27.56 o 
  -8   3   4      100.01      102.36     27.42 o 
  -7   3   4      260.22      264.50     27.07 o 
  -6   3   4      859.01      883.08     33.27 o 
  -5   3   4     1602.85     1525.44     44.84 o 
  -4   3   4      267.94      280.91     22.54 o 
  -3   3   4        0.96      -19.44     19.44 o 
  -2   3   4      152.94      141.74     22.09 o 
  -1   3   4      348.79      388.06     25.38 o 
   0   3   4      454.15      455.74     31.09 o 
   1   3   4      578.82      634.06     32.87 o 
   2   3   4      104.91       52.56     25.47 o 
   3   3   4        6.70       17.17     18.98 o 
   4   3   4      930.78      938.00     43.72 o 
   5   3   4      428.03      483.69     40.60 o 
   6   3   4      164.15      140.40     41.26 o 
   7   3   4       16.38        5.08     59.63 o 
   8   3   4       84.90       79.12     66.66 o 
   9   3   4        3.26      -29.40     59.47 o 
  10   3   4      185.99       77.20     61.75 o 
  11   3   4        9.53       48.88     70.32 o 
  12   3   4       11.49     -106.24    131.43 o 
  13   3   4        0.88      125.30    120.75 o 
 -15   4   4        0.28       92.84    111.92 o 
 -14   4   4       59.23      -56.47    115.37 o 
 -13   4   4        2.67      -82.09     82.09 o 
 -12   4   4        0.19      -21.72     73.01 o 
 -11   4   4        0.97       21.04     61.06 o 
 -10   4   4        8.52      -54.56     54.56 o 
  -9   4   4      173.20      112.58     48.36 o 
  -8   4   4      137.99      105.50     33.99 o 
  -7   4   4       32.29       11.92     30.27 o 
  -6   4   4       96.72       63.38     28.63 o 
  -5   4   4      214.88      178.11     29.72 o 
  -4   4   4       42.61       43.28     26.42 o 
  -3   4   4      150.57      151.94     31.04 o 
  -2   4   4      293.97      284.20     37.27 o 
  -1   4   4        0.93      -23.89     29.51 o 
   0   4   4        1.92       -3.68     27.48 o 
   1   4   4       32.99       37.32     25.07 o 
   2   4   4      105.13       20.99     26.97 o 
   3   4   4      264.07      208.83     33.52 o 
   4   4   4        4.30      -35.46     35.46 o 
   5   4   4        5.66       12.54     54.06 o 
   6   4   4       15.26       70.15     44.65 o 
   7   4   4       68.43      144.71     60.67 o 
   8   4   4        8.91      -12.04     73.84 o 
   9   4   4       48.67       -9.04    150.36 o 
  10   4   4        5.58       61.98    157.90 o 
  11   4   4        2.09       77.73    168.97 o 
  12   4   4        0.12      -85.03    118.28 o 
 -14   5   4        9.24      -16.64    166.17 o 
 -13   5   4        0.12      -91.76    102.48 o 
 -12   5   4       21.06      -79.17     82.75 o 
 -11   5   4        6.35       65.05     78.67 o 
 -10   5   4        1.39       49.15     72.57 o 
  -9   5   4        4.28      -42.75     67.48 o 
  -8   5   4       78.24       13.27     64.21 o 
  -7   5   4       49.00        3.77     46.12 o 
  -6   5   4        1.91       66.67     52.64 o 
  -5   5   4       34.25       12.87     42.38 o 
  -4   5   4      120.02      142.38     39.58 o 
  -3   5   4      269.86      242.25     36.28 o 
  -2   5   4       25.05       83.41     41.22 o 
  -1   5   4       83.68       80.80     28.55 o 
   0   5   4        0.29      -32.51     40.41 o 
   1   5   4        1.63      -11.79     39.43 o 
   2   5   4       71.94       26.35     41.45 o 
   3   5   4        0.39      -58.87     58.87 o 
   4   5   4        1.82        4.14     62.73 o 
   5   5   4       30.07      -71.88     81.06 o 
   6   5   4       65.48       40.67     91.42 o 
   7   5   4       82.13      242.05     97.55 o 
   8   5   4        1.61      -72.31    145.56 o 
   9   5   4        0.77      -21.99    161.85 o 
  10   5   4        5.67     -167.29    167.29 o 
  11   5   4        1.14       75.16    192.11 o 
 -12   6   4       12.82      -81.57    122.00 o 
 -11   6   4        4.28       27.78     95.01 o 
 -10   6   4        3.40       50.37    123.53 o 
  -9   6   4       19.87      107.74     75.29 o 
  -8   6   4       30.30       68.56     83.27 o 
  -7   6   4        6.26        8.77     85.36 o 
  -6   6   4        0.25      -12.58     82.44 o 
  -5   6   4       64.40       39.50     78.45 o 
  -4   6   4       90.51       70.21    153.29 o 
  -3   6   4       13.36      -15.61     64.78 o 
  -2   6   4       33.01      -63.58     63.58 o 
  -1   6   4        1.53     -127.47    162.43 o 
   0   6   4       12.00      -61.48    230.02 o 
   1   6   4      161.00      192.57     87.96 o 
   2   6   4        0.28       -4.18     85.44 o 
   3   6   4        0.05      -72.56    109.00 o 
   4   6   4        2.47      -86.84     86.84 o 
   5   6   4       16.88       29.44    146.21 o 
   6   6   4      117.73      332.22    159.84 o 
   7   6   4        0.32      137.05    166.29 o 
   8   6   4        0.20       87.03    172.32 o 
   9   6   4       12.09       -2.42    186.84 o 
  -9   7   4        1.64       72.14    164.43 o 
  -8   7   4       22.27      180.65    219.54 o 
  -7   7   4       16.08       73.57     95.75 o 
  -6   7   4        0.67       -7.45     89.95 o 
  -5   7   4       17.57      274.46    160.37 o 
  -4   7   4        4.54       43.60    147.59 o 
  -3   7   4        1.47      222.75    156.54 o 
  -2   7   4      102.33      368.73    160.99 o 
  -1   7   4       18.70      155.36    152.72 o 
   0   7   4       60.54       23.82    151.63 o 
   1   7   4       12.30       77.08    154.31 o 
   2   7   4       32.63      126.92    164.76 o 
   3   7   4        6.09       20.02    153.28 o 
   4   7   4        5.71      -42.39    156.92 o 
   5   7   4       12.84       39.07    164.37 o 
   6   7   4        0.87        2.03    168.12 o 
 -17   1   5        6.32      -44.62    100.04 o 
 -16   1   5        6.96      -40.82     93.39 o 
 -15   1   5        0.94       -7.78     91.01 o 
 -14   1   5       68.86       53.31     70.29 o 
 -13   1   5      167.95      164.88     57.85 o 
 -12   1   5       68.38       63.68     41.88 o 
 -11   1   5       97.17       58.39     32.27 o 
 -10   1   5       10.03      -21.76     32.06 o 
  -9   1   5       15.98       14.55     30.22 o 
  -8   1   5      560.72      641.87     36.50 o 
  -7   1   5      118.83      111.99     23.08 o 
  -6   1   5       88.58       84.43     21.28 o 
  -5   1   5       91.63      115.23     25.64 o 
  -4   1   5     1763.77     1929.08     64.63 o 
  -3   1   5      697.53      805.26     46.83 o 
  -2   1   5      127.75      115.34     36.80 o 
  -1   1   5      140.82      241.51     45.76 o 
   0   1   5        1.63       -5.53     21.84 o 
   1   1   5      151.21      137.45     29.40 o 
   2   1   5      202.63      244.42     30.78 o 
   3   1   5      183.78      226.02     26.80 o 
   4   1   5       98.96      104.79     29.14 o 
   5   1   5        8.77      -12.90     26.62 o 
   6   1   5      299.74      250.69     35.95 o 
   7   1   5      123.36       83.42     33.19 o 
   8   1   5        2.72       26.53     29.58 o 
   9   1   5        4.60      -35.84     35.84 o 
  10   1   5        6.24       39.49     61.63 o 
  11   1   5        2.56       66.99     53.18 o 
  12   1   5        0.60      -60.32     95.42 o 
  13   1   5        0.69     -103.87    103.87 o 
  14   1   5        7.01      -63.68    103.10 o 
 -17   2   5       55.72      122.01    107.51 o 
 -16   2   5       50.34       33.24     96.58 o 
 -15   2   5      110.05        1.71     88.32 o 
 -14   2   5       35.34      -40.74     75.19 o 
 -13   2   5       68.83       45.86     69.45 o 
 -12   2   5      298.48      316.52     54.76 o 
 -11   2   5       30.55       -6.34     40.12 o 
 -10   2   5      779.55      760.20     41.09 o 
  -9   2   5      166.43      144.37     29.58 o 
  -8   2   5        8.43      -25.32     26.27 o 
  -7   2   5     1299.51     1306.55     38.22 o 
  -6   2   5      706.78      734.48     30.70 o 
  -5   2   5      512.86      545.35     29.60 o 
  -4   2   5      229.00      232.69     24.30 o 
  -3   2   5      427.35      456.89     29.98 o 
  -2   2   5      246.08      316.14     29.13 o 
  -1   2   5      287.64      319.75     26.59 o 
   0   2   5      464.17      574.64     30.09 o 
   1   2   5      164.00      227.25     27.90 o 
   2   2   5      167.94      221.24     32.11 o 
   3   2   5      555.09      614.86     38.10 o 
   4   2   5       79.81       98.32     29.34 o 
   5   2   5      591.92      679.47     46.46 o 
   6   2   5       43.52       61.93     31.06 o 
   7   2   5        0.76      -45.59     45.59 o 
   8   2   5       10.29      -46.93     46.93 o 
   9   2   5      159.63       49.60     63.10 o 
  10   2   5        9.80       16.91     68.27 o 
  11   2   5       46.80       11.61     97.51 o 
  12   2   5        9.04      -95.71     95.71 o 
  13   2   5        0.58     -101.68    101.68 o 
 -16   3   5        1.74      -79.46     97.26 o 
 -15   3   5       30.18       59.69    163.80 o 
 -14   3   5      120.03       80.13     82.99 o 
 -13   3   5      375.37      320.24     78.52 o 
 -12   3   5       65.09      -40.43     66.08 o 
 -11   3   5       32.71       11.83     56.09 o 
 -10   3   5      123.03       81.77     41.33 o 
  -9   3   5      598.08      643.66     37.79 o 
  -8   3   5      971.57     1026.14     40.97 o 
  -7   3   5      592.27      661.89     41.01 o 
  -6   3   5       35.65       36.96     31.87 o 
  -5   3   5       95.50       82.95     30.35 o 
  -4   3   5      578.82      633.94     37.96 o 
  -3   3   5     1167.39     1190.65     54.03 o 
  -2   3   5     1242.77     1301.65     48.53 o 
  -1   3   5       93.38       89.68     27.67 o 
   0   3   5      355.40      439.91     34.84 o 
   1   3   5      570.53      721.95     57.56 o 
   2   3   5     1006.48     1111.92     58.82 o 
   3   3   5      567.61      636.18     43.73 o 
   4   3   5       18.81       26.76     37.34 o 
   5   3   5       30.79       75.94     34.32 o 
   6   3   5      186.49      225.74     65.37 o 
   7   3   5       38.88      -23.25     68.63 o 
   8   3   5      281.82      367.18    114.43 o 
   9   3   5        3.85       -8.53     78.47 o 
  10   3   5        0.36      -69.18     69.18 o 
  11   3   5       46.52      -26.29    104.74 o 
  12   3   5       28.97       10.56    117.01 o 
 -15   4   5       85.57      -97.38    110.71 o 
 -14   4   5       82.53       30.56    106.75 o 
 -13   4   5        1.43      -44.73     97.69 o 
 -12   4   5      210.17      165.06     72.37 o 
 -11   4   5      584.68      535.26     71.31 o 
 -10   4   5      339.82      331.80     63.59 o 
  -9   4   5        2.15      -52.97     52.97 o 
  -8   4   5       12.17      -43.14     43.14 o 
  -7   4   5      411.87      461.19     41.20 o 
  -6   4   5      404.44      421.94     37.25 o 
  -5   4   5     1026.02     1061.18     59.28 o 
  -4   4   5      157.10      158.04     45.92 o 
  -3   4   5      320.59      311.93     44.70 o 
  -2   4   5      783.19      837.67     52.29 o 
  -1   4   5     1474.49     1479.05     80.78 o 
   0   4   5      663.89      730.08     63.70 o 
   1   4   5       83.11      104.16     34.12 o 
   2   4   5        8.36      -36.75     36.75 o 
   3   4   5      129.44      177.63     41.32 o 
   4   4   5      551.40      602.81     76.74 o 
   5   4   5      149.02       65.49     84.64 o 
   6   4   5       93.28      153.43     88.56 o 
   7   4   5       29.09       18.06     93.43 o 
   8   4   5       41.87      118.03    155.63 o 
   9   4   5       94.81      -41.54    153.43 o 
  10   4   5       72.13       -4.24    171.29 o 
  11   4   5       12.34      -22.20    119.41 o 
 -14   5   5       85.28       98.65    131.53 o 
 -13   5   5      103.71       45.15    104.48 o 
 -12   5   5      113.58      165.72     99.59 o 
 -11   5   5        0.74      -55.65     77.83 o 
 -10   5   5      114.30       59.88     76.89 o 
  -9   5   5      215.12      259.79     73.68 o 
  -8   5   5      185.89      190.73     68.86 o 
  -7   5   5      234.35      193.33     58.70 o 
  -6   5   5       72.60      -30.30     55.23 o 
  -5   5   5      206.22      224.13     58.17 o 
  -4   5   5      201.60      240.47    113.71 o 
  -3   5   5      410.57      521.93     63.50 o 
  -2   5   5      422.55      379.55     59.65 o 
  -1   5   5       15.15       32.90     62.81 o 
   0   5   5       33.76      -34.76     64.20 o 
   1   5   5      195.63      120.72     92.88 o 
   2   5   5      119.54      130.75     77.30 o 
   3   5   5      372.06      325.35     89.08 o 
   4   5   5       17.31      -76.31     83.22 o 
   5   5   5        0.17     -117.14    117.14 o 
   6   5   5       41.93      136.46    143.32 o 
   7   5   5       80.98       15.69    146.98 o 
   8   5   5       81.47      -10.28    158.46 o 
   9   5   5        7.59     -168.71    168.71 o 
  10   5   5        2.85       24.85    185.89 o 
 -11   6   5       33.09      139.72     94.37 o 
 -10   6   5      113.72      261.91    129.88 o 
  -9   6   5       54.21       15.40    196.36 o 
  -8   6   5        0.90      152.67     96.04 o 
  -7   6   5       27.31      -53.56     83.94 o 
  -6   6   5      297.75      300.11     93.07 o 
  -5   6   5      244.60      245.54     88.04 o 
  -4   6   5        1.43       57.10     94.14 o 
  -3   6   5        1.70       21.59     56.51 o 
  -2   6   5       32.91      -76.08     78.81 o 
  -1   6   5       31.42       90.98    129.58 o 
   0   6   5      308.01      189.96    141.53 o 
   1   6   5       82.66       71.14    131.32 o 
   2   6   5        9.71       78.26    139.32 o 
   3   6   5       31.57     -134.34    134.34 o 
   4   6   5       77.93       51.34    143.77 o 
   5   6   5       65.88     -104.28    148.44 o 
   6   6   5       26.07      -78.56    158.52 o 
   7   6   5        0.98      173.83    177.97 o 
   8   6   5       11.69        6.92    179.12 o 
  -8   7   5       32.75        6.16    173.62 o 
  -7   7   5       11.36      108.89    121.71 o 
  -6   7   5       49.67      196.73    159.28 o 
  -5   7   5       15.05       48.29    152.95 o 
  -4   7   5       56.53      169.80    155.33 o 
  -3   7   5       20.33      176.30    153.04 o 
  -2   7   5       23.71      244.20    163.61 o 
  -1   7   5       16.91      -21.79    157.45 o 
   0   7   5       15.29     -107.23    154.46 o 
   1   7   5       36.65        4.38    162.29 o 
   2   7   5       22.47       59.38    159.81 o 
   3   7   5       27.66      177.19    168.20 o 
   4   7   5       25.18     -140.05    164.87 o 
 -17   0   6      166.25     -150.90    150.90 o 
 -16   0   6       45.70      170.73    146.82 o 
 -15   0   6       12.87       69.51    131.22 o 
 -14   0   6      461.85      600.71    113.37 o 
 -13   0   6      471.16      461.98    102.30 o 
 -12   0   6      740.24      928.26    105.50 o 
 -11   0   6     1459.11     1488.56    101.74 o 
 -10   0   6     1130.87     1094.98     89.78 o 
  -9   0   6     1921.66     1774.26     75.14 o 
  -8   0   6      846.22      820.54     54.04 o 
  -7   0   6     1514.00     1397.74     68.76 o 
  -6   0   6      707.68      772.92     71.61 o 
  -5   0   6      189.91      186.09     53.92 o 
  -4   0   6     1544.19     1554.15     84.54 o 
  -3   0   6      285.48      292.84     74.12 o 
  -2   0   6     4935.58     5173.15    237.76 o 
  -1   0   6      945.23     1049.16     91.98 o 
   0   0   6       87.92       89.86     37.91 o 
   1   0   6     1333.42     1338.60     59.21 o 
   2   0   6      760.67      811.15     63.78 o 
   3   0   6      668.57      709.55     61.87 o 
   4   0   6       33.87       15.59     33.60 o 
   5   0   6      120.16      100.07     39.54 o 
   6   0   6       47.69       13.57     40.81 o 
   7   0   6      121.15       84.34     49.62 o 
   8   0   6      255.18       76.42     70.32 o 
   9   0   6      130.54       33.80    116.42 o 
  10   0   6       17.48     -118.03    118.03 o 
  11   0   6       16.90       -9.31    133.55 o 
  12   0   6       60.63      119.80    141.55 o 
  13   0   6        8.46     -143.41    143.41 o 
 -17   1   6       24.65       39.63    105.33 o 
 -16   1   6      171.79      140.53    101.73 o 
 -15   1   6      439.11      583.51    101.94 o 
 -14   1   6       66.15       30.48     72.78 o 
 -13   1   6        0.12       16.94     64.78 o 
 -12   1   6      108.64       58.74     61.24 o 
 -11   1   6      620.33      666.21     53.08 o 
 -10   1   6     2434.42     2296.55     63.73 o 
  -9   1   6       10.91       12.42     32.09 o 
  -8   1   6      138.05      152.09     29.67 o 
  -7   1   6       30.82       17.33     32.37 o 
  -6   1   6     1443.19     1316.70     46.35 o 
  -5   1   6     2964.85     3022.50     83.30 o 
  -4   1   6      788.40      788.79     54.21 o 
  -3   1   6      267.13      333.88     50.34 o 
  -2   1   6        9.00        0.45     45.80 o 
  -1   1   6     2070.42     1996.63     79.25 o 
   0   1   6     1627.35     1660.15     50.55 o 
   1   1   6      956.40      917.11     41.27 o 
   2   1   6      337.19      326.67     36.09 o 
   3   1   6      256.93      302.28     39.43 o 
   4   1   6      196.80      183.46     29.36 o 
   5   1   6      603.57      572.41     38.12 o 
   6   1   6      340.27      315.99     38.15 o 
   7   1   6       34.52        4.59     36.12 o 
   8   1   6        2.41      -16.04     50.40 o 
   9   1   6       52.34      441.87    316.30 o 
  10   1   6       35.68      -65.23     89.97 o 
  11   1   6      112.33      -12.01     94.57 o 
  12   1   6        0.28      -45.55     96.99 o 
  13   1   6        0.51      -18.78    104.03 o 
 -16   2   6       34.59      -14.84    103.52 o 
 -15   2   6       37.26      134.77     95.51 o 
 -14   2   6      217.42      249.34     80.92 o 
 -13   2   6      295.20      334.32     70.48 o 
 -12   2   6       91.62       92.25     62.16 o 
 -11   2   6       94.57       54.79     52.18 o 
 -10   2   6        7.75      -18.24     35.29 o 
  -9   2   6      384.22      429.92     34.77 o 
  -8   2   6      400.79      382.38     31.67 o 
  -7   2   6     1788.84     1721.53     47.79 o 
  -6   2   6      467.72      488.98     33.18 o 
  -5   2   6       13.81       -9.48     31.30 o 
  -4   2   6      764.25      844.19     43.02 o 
  -3   2   6     1047.49      980.87     57.64 o 
  -2   2   6      836.02      865.17     54.33 o 
  -1   2   6       74.92       45.01     27.34 o 
   0   2   6       79.06       75.23     32.59 o 
   1   2   6        6.03       -3.51     35.09 o 
   2   2   6      741.07      777.04     53.36 o 
   3   2   6      805.51      843.79     50.51 o 
   4   2   6      173.56      159.69     37.43 o 
   5   2   6      121.69      126.22     36.57 o 
   6   2   6      121.65       54.36     44.47 o 
   7   2   6      209.52      143.79     70.71 o 
   8   2   6       80.34      -56.51     79.88 o 
   9   2   6        1.67      -86.81     86.81 o 
  10   2   6       41.91      -61.26     93.53 o 
  11   2   6        3.09      -98.90     98.90 o 
  12   2   6        5.26       80.64    105.40 o 
 -16   3   6        7.40       16.70    151.33 o 
 -15   3   6       66.70      127.17    100.49 o 
 -14   3   6       48.20       19.62     88.81 o 
 -13   3   6        8.95      -91.56     91.56 o 
 -12   3   6       13.41      -26.68     69.58 o 
 -11   3   6       84.16       48.40     60.15 o 
 -10   3   6      220.06      160.39     51.89 o 
  -9   3   6      539.77      496.93     44.74 o 
  -8   3   6       16.79      -31.87     31.87 o 
  -7   3   6      232.73      189.09     32.01 o 
  -6   3   6      389.81      336.67     36.05 o 
  -5   3   6      400.16      346.60     34.86 o 
  -4   3   6       30.01      -10.89     35.54 o 
  -3   3   6      412.46      404.90     42.97 o 
  -2   3   6      364.72      397.05     33.79 o 
  -1   3   6       27.01       -9.05     29.43 o 
   0   3   6       69.30       55.31     29.92 o 
   1   3   6      387.46      409.33     41.03 o 
   2   3   6      124.33       89.93     39.18 o 
   3   3   6        0.61        7.37     40.06 o 
   4   3   6       68.14       30.34     92.36 o 
   5   3   6        1.80      -83.54     83.54 o 
   6   3   6      271.98      209.15    124.56 o 
   7   3   6       21.15       84.09    134.22 o 
   8   3   6        3.86     -110.29    142.03 o 
   9   3   6        4.48        3.93    101.27 o 
  10   3   6       22.61     -107.26    107.26 o 
  11   3   6        3.49      -39.12    112.20 o 
 -15   4   6        8.63       -7.66    226.00 o 
 -14   4   6        8.35      134.53    108.28 o 
 -13   4   6       19.74       23.61     98.79 o 
 -12   4   6       27.47        3.10     77.63 o 
 -11   4   6        0.39      -64.06     64.06 o 
 -10   4   6       16.01       26.11     68.97 o 
  -9   4   6       17.35       -4.74     62.94 o 
  -8   4   6       55.36      -45.90     45.90 o 
  -7   4   6       27.42      -45.11     45.11 o 
  -6   4   6       49.26      -48.39     48.39 o 
  -5   4   6        0.93      -43.64     43.64 o 
  -4   4   6      217.35      257.60     49.48 o 
  -3   4   6      107.41       64.04     37.10 o 
  -2   4   6      426.24      374.95     39.92 o 
  -1   4   6       19.97        2.05     36.61 o 
   0   4   6       32.71       23.41     37.84 o 
   1   4   6        1.54      -20.89     59.10 o 
   2   4   6       29.08      101.66     60.45 o 
   3   4   6      115.77       54.16     63.35 o 
   4   4   6        1.55      -28.29     74.62 o 
   5   4   6       19.68     -122.83    122.83 o 
   6   4   6       31.55      -68.45    133.84 o 
   7   4   6       15.54       12.69    149.18 o 
   8   4   6        5.07       99.93    163.90 o 
   9   4   6       19.74      111.05    173.00 o 
  10   4   6        3.84       99.90    183.69 o 
 -13   5   6        2.58      -55.74    101.17 o 
 -12   5   6       10.02       78.18     98.68 o 
 -11   5   6        0.98      134.88    163.13 o 
 -10   5   6        2.78       64.80     81.68 o 
  -9   5   6        1.97      -12.68     68.69 o 
  -8   5   6        2.52       15.53     65.89 o 
  -7   5   6      101.95      185.93    142.34 o 
  -6   5   6       11.57       17.74     68.72 o 
  -5   5   6       16.82       22.23     65.08 o 
  -4   5   6        9.18       32.77     65.41 o 
  -3   5   6      141.30      193.86     97.78 o 
  -2   5   6        9.47      -56.97     56.97 o 
  -1   5   6       12.49      -70.45     70.45 o 
   0   5   6       14.23      -33.75     79.23 o 
   1   5   6        3.03      -54.34    129.19 o 
   2   5   6      102.21       96.74    127.92 o 
   3   5   6       17.69      -22.14    124.25 o 
   4   5   6        4.60      133.16    138.14 o 
   5   5   6        0.73       -2.56    136.32 o 
   6   5   6        0.07      152.45    150.95 o 
   7   5   6       30.51       30.97    155.21 o 
   8   5   6       10.25     -169.99    169.99 o 
   9   5   6        7.95        0.83    187.13 o 
 -11   6   6        1.38      145.18    216.81 o 
 -10   6   6        1.84      106.86    111.42 o 
  -9   6   6       17.67       -8.78    150.86 o 
  -8   6   6       15.88      -38.77     99.19 o 
  -7   6   6        1.97       52.24    218.74 o 
  -6   6   6        9.29        9.04    107.23 o 
  -5   6   6        8.32       53.76     90.62 o 
  -4   6   6       58.27       34.45     71.87 o 
  -3   6   6       38.84      -91.07    126.33 o 
  -2   6   6        1.71       -9.58     91.60 o 
  -1   6   6        0.68       -8.63    138.32 o 
   0   6   6        0.56       43.93    140.23 o 
   1   6   6       50.46      101.08    145.48 o 
   2   6   6       17.31      -41.46    144.97 o 
   3   6   6        2.03       41.28    149.33 o 
   4   6   6        0.67        9.90    157.96 o 
   5   6   6        0.24      -52.61    162.17 o 
   6   6   6       22.16      230.38    176.24 o 
  -7   7   6       11.63      297.78    159.22 o 
  -6   7   6        4.78      266.51    161.02 o 
  -5   7   6       28.05      128.28    155.27 o 
  -4   7   6       11.07       84.88    155.21 o 
  -3   7   6        1.11      216.37    164.49 o 
  -2   7   6       55.14      309.17    169.68 o 
  -1   7   6        6.90       87.44    165.46 o 
   0   7   6       10.39      150.06    167.08 o 
   1   7   6        0.26      -78.17    165.05 o 
   2   7   6        3.06       97.75    166.61 o 
 -16   1   7       37.89       67.49    103.96 o 
 -15   1   7        1.04        6.58     95.35 o 
 -14   1   7       34.70        1.04     88.58 o 
 -13   1   7       27.26      -29.58     67.09 o 
 -12   1   7        3.48       -5.33     61.67 o 
 -11   1   7       14.88      -42.52     56.08 o 
 -10   1   7        2.10      -10.92     39.05 o 
  -9   1   7      224.93      181.49     38.17 o 
  -8   1   7      290.71      285.59     45.10 o 
  -7   1   7      551.91      653.38     53.22 o 
  -6   1   7        0.61       10.50     40.53 o 
  -5   1   7       49.79       65.82     42.62 o 
  -4   1   7       15.58       -8.21     42.83 o 
  -3   1   7       40.76       44.41     46.61 o 
  -2   1   7      154.09      218.91     55.24 o 
  -1   1   7       36.26       17.09     38.32 o 
   0   1   7       43.48       37.97     37.17 o 
   1   1   7      110.74      125.20     34.79 o 
   2   1   7       35.15      110.36     36.63 o 
   3   1   7      473.83      487.08     40.91 o 
   4   1   7       13.37       26.69     36.73 o 
   5   1   7        0.02       24.09     51.72 o 
   6   1   7       32.66      -64.80     72.28 o 
   7   1   7       15.31      -70.53     76.17 o 
   8   1   7       14.66      -49.99     82.08 o 
   9   1   7        0.12      -84.53     84.53 o 
  10   1   7        2.19      -86.49     90.04 o 
  11   1   7        4.21      -94.17     94.17 o 
 -16   2   7       59.09      134.13    164.73 o 
 -15   2   7        4.70       22.11    107.94 o 
 -14   2   7       89.63       44.16    120.66 o 
 -13   2   7       77.92       59.49     91.64 o 
 -12   2   7      114.04      101.62     62.93 o 
 -11   2   7       53.38       81.35     53.81 o 
 -10   2   7      310.73      307.17     44.31 o 
  -9   2   7       96.28       87.54     35.90 o 
  -8   2   7      627.75      636.47     48.20 o 
  -7   2   7      494.21      512.99     41.14 o 
  -6   2   7      611.23      693.02     52.07 o 
  -5   2   7       96.31      121.94     42.35 o 
  -4   2   7      331.19      331.76     45.31 o 
  -3   2   7       46.38       66.93     51.10 o 
  -2   2   7       27.65       64.39     44.59 o 
  -1   2   7     1003.84      986.11     53.37 o 
   0   2   7        4.17       11.15     36.82 o 
   1   2   7       45.35      112.88     43.04 o 
   2   2   7      138.33      163.13     47.24 o 
   3   2   7       35.27       49.04     40.46 o 
   4   2   7       43.83      -12.35     56.32 o 
   5   2   7       96.46      -40.02    173.16 o 
   6   2   7        8.24      -59.04     72.25 o 
   7   2   7       26.00     -112.42    112.42 o 
   8   2   7        0.46      -50.91     87.81 o 
   9   2   7       39.12       50.06     97.54 o 
  10   2   7        0.42      -97.69     97.69 o 
  11   2   7       13.44     -101.23    101.23 o 
 -15   3   7        2.91        6.89     98.84 o 
 -14   3   7       11.29       99.54     91.77 o 
 -13   3   7      289.16      263.57    104.42 o 
 -12   3   7      242.91      215.30     81.05 o 
 -11   3   7       65.00      -16.81     59.89 o 
 -10   3   7       40.20      -51.38     51.38 o 
  -9   3   7      160.35      183.50     48.09 o 
  -8   3   7      154.17      126.34     38.54 o 
  -7   3   7      553.09      531.68     72.65 o 
  -6   3   7        4.37       -3.51     34.30 o 
  -5   3   7       92.00       24.58     40.36 o 
  -4   3   7       75.74      115.41     41.19 o 
  -3   3   7      160.02      193.97     60.25 o 
  -2   3   7     1230.50     1325.58     75.55 o 
  -1   3   7      186.43      227.45     40.12 o 
   0   3   7       38.78       69.65     45.18 o 
   1   3   7       70.84       41.79     45.93 o 
   2   3   7      150.23      176.34     86.21 o 
   3   3   7      184.06      134.70    152.05 o 
   4   3   7       43.21     -119.19    152.16 o 
   5   3   7        3.24       48.73    122.07 o 
   6   3   7       14.83      -38.81    127.54 o 
   7   3   7        8.53      -76.90    140.76 o 
   8   3   7       92.81       45.73     99.64 o 
   9   3   7       13.31      -55.51    101.76 o 
  10   3   7        0.53     -113.64    139.18 o 
 -14   4   7       57.40      247.43    252.59 o 
 -13   4   7        1.86       47.85    128.15 o 
 -12   4   7       18.26       58.40    142.17 o 
 -11   4   7      155.86      122.25    115.65 o 
 -10   4   7      212.13      144.86     71.66 o 
  -9   4   7       78.57      120.87     65.19 o 
  -8   4   7       21.52      -29.92     58.72 o 
  -7   4   7        1.24      -49.56     75.47 o 
  -6   4   7      109.22       46.96    124.88 o 
  -5   4   7      537.42      446.05     74.77 o 
  -4   4   7       81.92       83.46     63.66 o 
  -3   4   7      169.40      153.48     64.05 o 
  -2   4   7        2.35       77.44     75.80 o 
  -1   4   7       90.52       -2.65     52.63 o 
   0   4   7      397.17      490.27     76.08 o 
   1   4   7      145.93      280.32    123.03 o 
   2   4   7       31.35       29.86     89.09 o 
   3   4   7        5.17      -22.30     93.01 o 
   4   4   7      103.95      213.52    135.55 o 
   5   4   7       36.77       49.16    138.09 o 
   6   4   7       70.94       35.62    148.83 o 
   7   4   7        2.15       26.27    160.28 o 
   8   4   7       15.88      -52.32    170.29 o 
   9   4   7        6.52      -18.79    174.39 o 
 -12   5   7       69.86      171.67    124.72 o 
 -11   5   7       71.28       94.36     87.22 o 
 -10   5   7       13.67      104.72     81.98 o 
  -9   5   7      141.31      260.97    127.61 o 
  -8   5   7       80.94      200.39    103.00 o 
  -7   5   7      212.38      192.28    112.97 o 
  -6   5   7      148.52       86.94     76.59 o 
  -5   5   7        0.28      -69.90     69.90 o 
  -4   5   7      121.68       -2.46     84.03 o 
  -3   5   7       77.72      -49.50     69.41 o 
  -2   5   7      137.74      120.06     87.76 o 
  -1   5   7       73.99       96.60    123.39 o 
   0   5   7       45.34       82.88    124.16 o 
   1   5   7       69.52       -4.44    125.51 o 
   2   5   7       37.23      161.26    135.99 o 
   3   5   7      100.03      178.06    138.94 o 
   4   5   7       16.99       56.15    144.38 o 
   5   5   7        7.93       63.19    149.89 o 
   6   5   7        5.45      123.13    160.52 o 
   7   5   7        9.85     -109.84    161.73 o 
  -9   6   7       32.80       62.33    105.98 o 
  -8   6   7        0.73       -8.72    186.98 o 
  -7   6   7        1.04       24.88     96.84 o 
  -6   6   7       16.32       58.75    100.89 o 
  -5   6   7       99.54      263.05    157.79 o 
  -4   6   7       52.13     -163.52    241.35 o 
  -3   6   7       36.42      169.27    149.56 o 
  -2   6   7        1.54      120.95    146.36 o 
  -1   6   7        2.27      -17.02    142.50 o 
   0   6   7       61.96      105.49    146.65 o 
   1   6   7       73.31       -3.27    147.47 o 
   2   6   7       13.78      -10.69    149.53 o 
   3   6   7        0.90       10.01    155.63 o 
   4   6   7        4.67        0.27    163.08 o 
 -16   0   8      108.29      131.05    233.36 o 
 -15   0   8      279.24      371.12    237.75 o 
 -14   0   8      235.60      373.34    192.41 o 
 -13   0   8      144.99      102.88    103.97 o 
 -12   0   8      408.27      558.90    113.62 o 
 -11   0   8      718.97      903.85    107.83 o 
 -10   0   8       36.42      -73.53     98.27 o 
  -9   0   8      446.94      324.65     86.99 o 
  -8   0   8      211.84      185.15     76.94 o 
  -7   0   8      294.15      345.71     77.81 o 
  -6   0   8      640.91      646.44     73.89 o 
  -5   0   8      826.78      804.99     88.14 o 
  -4   0   8       69.77      129.68     68.30 o 
  -3   0   8      790.47      729.37     82.28 o 
  -2   0   8      936.50      939.13    106.92 o 
  -1   0   8      240.72      238.44    129.99 o 
   0   0   8      192.11      205.09     67.03 o 
   1   0   8       61.76      117.43     56.26 o 
   2   0   8      405.32      484.73     50.59 o 
   3   0   8       55.71       28.39    109.70 o 
   4   0   8        2.95        1.09     92.48 o 
   5   0   8      294.94      291.86    107.08 o 
   6   0   8        3.49      -41.34    106.67 o 
   7   0   8       25.22      -18.23    112.32 o 
   8   0   8       25.34      -78.88    119.98 o 
   9   0   8       13.73     -125.98    125.98 o 
  10   0   8       17.18        5.53    139.24 o 
 -16   1   8       21.19       19.02    167.64 o 
 -15   1   8      309.74      310.15    105.21 o 
 -14   1   8      196.82      233.27     96.08 o 
 -13   1   8        4.45      -19.86     83.07 o 
 -12   1   8        3.88       44.83     65.11 o 
 -11   1   8       42.74      -20.56     59.34 o 
 -10   1   8     1072.13      986.20    116.86 o 
  -9   1   8      129.37      167.09     48.96 o 
  -8   1   8      221.76      200.89     51.37 o 
  -7   1   8        0.22       19.69     46.45 o 
  -6   1   8       55.71       39.78     48.55 o 
  -5   1   8      394.58      375.88     52.73 o 
  -4   1   8      732.80      721.36     80.25 o 
  -3   1   8      169.71      182.70     49.95 o 
  -2   1   8       75.26       38.03     46.65 o 
  -1   1   8       78.65       22.27     39.60 o 
   0   1   8       55.92       47.11     42.08 o 
   1   1   8      876.56      893.85     56.69 o 
   2   1   8      144.41       83.28     42.15 o 
   3   1   8       11.25       14.09     59.43 o 
   4   1   8        4.83      -65.81     65.81 o 
   5   1   8       39.04      -44.17     73.80 o 
   6   1   8      142.06      126.12     80.47 o 
   7   1   8       29.21      -22.30     79.15 o 
   8   1   8        2.15      -81.75     81.75 o 
   9   1   8        0.02       31.67     91.88 o 
  10   1   8        1.45     -150.68    150.68 o 
 -15   2   8       15.89      -97.43     97.43 o 
 -14   2   8       45.31      -70.06    110.50 o 
 -13   2   8       18.97       -3.93     76.00 o 
 -12   2   8       65.66      129.67     69.61 o 
 -11   2   8      284.86      312.76     63.68 o 
 -10   2   8       45.13       11.83     50.39 o 
  -9   2   8        7.22      -43.71     43.71 o 
  -8   2   8       42.70       13.18     47.35 o 
  -7   2   8     1190.37     1086.51     77.49 o 
  -6   2   8      133.44       64.01     55.74 o 
  -5   2   8        3.67      -37.12     49.06 o 
  -4   2   8       14.34       -8.65     47.50 o 
  -3   2   8        4.37       -3.48     46.72 o 
  -2   2   8      429.86      439.96     56.39 o 
  -1   2   8       45.89       76.30     57.11 o 
   0   2   8      154.01       75.64     48.92 o 
   1   2   8       97.55       83.79     56.99 o 
   2   2   8       91.51        4.36     83.17 o 
   3   2   8      168.45      -20.66    129.28 o 
   4   2   8       60.53      -94.00     94.00 o 
   5   2   8       28.19     -124.47    124.47 o 
   6   2   8        2.57      -26.62     79.43 o 
   7   2   8       11.47      -44.40     91.27 o 
   8   2   8        8.19      -88.50     88.50 o 
   9   2   8        4.70      -82.83     95.69 o 
 -14   3   8        1.08       -7.64     92.17 o 
 -13   3   8       78.79      119.87     84.95 o 
 -12   3   8       33.88       11.87     76.01 o 
 -11   3   8      101.75      -60.86     60.86 o 
 -10   3   8       19.00      -28.46     57.58 o 
  -9   3   8       94.76       88.38     83.19 o 
  -8   3   8      191.44      130.15     55.20 o 
  -7   3   8      172.75      120.18     45.67 o 
  -6   3   8      327.15      217.25     71.60 o 
  -5   3   8       92.23       80.16     68.51 o 
  -4   3   8       11.35      -49.95     49.95 o 
  -3   3   8      598.84      432.59    126.14 o 
  -2   3   8       28.60       -4.19     82.36 o 
  -1   3   8       37.68      238.70     83.48 o 
   0   3   8       14.44       36.23     78.20 o 
   1   3   8        1.92       53.86     85.09 o 
   2   3   8      142.95      -49.31     89.73 o 
   3   3   8       48.72     -104.65    207.87 o 
   4   3   8       19.16     -134.66    272.71 o 
   5   3   8        0.14      -62.71    125.42 o 
   6   3   8       53.71       45.55    139.47 o 
   7   3   8        0.89      -54.56     95.77 o 
   8   3   8        4.53      -81.05     97.45 o 
 -13   4   8        2.47     -201.00    220.67 o 
 -12   4   8       82.13       82.04     89.87 o 
 -11   4   8        0.47       80.27     95.93 o 
 -10   4   8        9.38      -55.02    100.94 o 
  -9   4   8        6.09        9.48     68.89 o 
  -8   4   8       37.21      159.51     63.65 o 
  -7   4   8       49.14       69.34     66.76 o 
  -6   4   8       70.58       23.65     69.29 o 
  -5   4   8       13.22      -32.25     67.17 o 
  -4   4   8      190.06       74.12     81.12 o 
  -3   4   8        0.42      -88.54     88.54 o 
  -2   4   8      131.96       75.86    110.49 o 
  -1   4   8        6.04      -69.28    101.61 o 
   0   4   8        4.39      146.92    278.43 o 
   1   4   8       14.07       90.91     92.67 o 
   2   4   8       44.18      -50.25     97.02 o 
   3   4   8       20.27      -97.81     97.81 o 
   4   4   8       11.91       79.81    132.22 o 
   5   4   8       19.47       -1.83    144.15 o 
   6   4   8        6.64      -12.54    155.89 o 
   7   4   8        0.02       24.17    168.71 o 
 -11   5   8        1.51      -43.72    189.22 o 
 -10   5   8        0.03      149.53    182.69 o 
  -9   5   8        3.41      -39.71    201.34 o 
  -8   5   8       16.54      116.35    142.31 o 
  -7   5   8        8.59      -70.38     88.38 o 
  -6   5   8        1.74       -8.62     88.29 o 
  -5   5   8       16.60      -89.53     89.53 o 
  -4   5   8       24.39      -10.48     90.22 o 
  -3   5   8       55.07      -58.20    122.36 o 
  -2   5   8       24.46       73.72    124.86 o 
  -1   5   8        5.07     -115.30    115.30 o 
   0   5   8        0.79      -82.44    122.07 o 
   1   5   8        0.30      103.66    134.34 o 
   2   5   8        0.64       56.73    136.61 o 
   3   5   8        2.26      -84.21    137.02 o 
   4   5   8        9.36       -7.57    146.01 o 
   5   5   8        4.24      119.00    156.98 o 
  -7   6   8       12.35       27.47    148.94 o 
  -6   6   8        0.34       15.03    202.57 o 
  -5   6   8        3.94      -72.88    335.58 o 
  -4   6   8       48.11       82.85    141.11 o 
  -3   6   8        7.79      -51.49    142.85 o 
  -2   6   8        3.27       74.72    143.85 o 
  -1   6   8        1.14       -9.57    143.74 o 
   0   6   8        4.92      -11.68    147.79 o 
   1   6   8        1.65      -75.16    146.36 o 
 -15   1   9        8.53     -123.84    167.98 o 
 -14   1   9       29.04      109.45     96.79 o 
 -13   1   9       32.69      -79.63     83.89 o 
 -12   1   9       46.42       79.85     70.12 o 
 -11   1   9       36.65       -2.40     59.03 o 
 -10   1   9        1.59      -10.93     79.88 o 
  -9   1   9        7.33       45.48     67.04 o 
  -8   1   9        1.70      -51.11     56.91 o 
  -7   1   9      196.61      215.58     68.54 o 
  -6   1   9       35.80      -21.29     52.24 o 
  -5   1   9      104.17       44.21     50.50 o 
  -4   1   9       20.19       19.30     52.45 o 
  -3   1   9       37.54      -32.79     49.61 o 
  -2   1   9        2.86      -47.68     47.68 o 
  -1   1   9      100.69       38.96     34.96 o 
   0   1   9       12.56      -37.68     37.68 o 
   1   1   9        2.13      -64.01     64.01 o 
   2   1   9        5.89      -60.81     60.81 o 
   3   1   9       17.00     -111.67    111.67 o 
   4   1   9       22.11      -15.14     73.53 o 
   5   1   9        3.07      -42.20     76.11 o 
   6   1   9       15.49      -63.93     78.87 o 
   7   1   9        6.51      -51.06     86.01 o 
   8   1   9        4.48      -80.06     89.04 o 
 -14   2   9       25.79      -39.66     89.67 o 
 -13   2   9        8.07      -94.09    118.79 o 
 -12   2   9       28.92       -0.35     76.14 o 
 -11   2   9       26.97      -56.66     62.17 o 
 -10   2   9      104.68      125.97     63.84 o 
  -9   2   9       15.55       11.70     81.63 o 
  -8   2   9      404.64      472.21     89.50 o 
  -7   2   9       35.84      -39.28     56.55 o 
  -6   2   9       57.54      -70.95     70.95 o 
  -5   2   9      261.55      122.18     75.77 o 
  -4   2   9       64.61        2.94     85.01 o 
  -3   2   9        4.76      -15.34    101.51 o 
  -2   2   9      169.01       65.68    113.28 o 
  -1   2   9      286.61      210.82    114.16 o 
   0   2   9        8.81       15.49     79.15 o 
   1   2   9       20.54      -79.85     79.85 o 
   2   2   9        8.32     -170.74    195.55 o 
   3   2   9       44.74     -131.90    131.90 o 
   4   2   9        3.95      -32.63     69.86 o 
   5   2   9       83.34       28.35    111.07 o 
   6   2   9        0.86      -13.61     88.42 o 
   7   2   9        0.89      -75.07    156.23 o 
 -13   3   9       67.64       31.46    113.92 o 
 -12   3   9      136.04      181.66    137.58 o 
 -11   3   9       54.09       76.11    101.92 o 
 -10   3   9        5.56       50.92     69.11 o 
  -9   3   9        0.62      -30.16     97.03 o 
  -8   3   9        1.36      -20.58     50.88 o 
  -7   3   9      255.11      247.67     74.61 o 
  -6   3   9       53.64      -52.07    133.95 o 
  -5   3   9       85.08      -21.11    111.59 o 
  -4   3   9       27.36       -5.47     86.82 o 
  -3   3   9        1.09       -5.71     90.42 o 
  -2   3   9      234.00      325.07    171.48 o 
  -1   3   9       66.84       78.46    101.61 o 
   0   3   9        1.78      -81.52     82.50 o 
   1   3   9        0.62       21.71     88.61 o 
   2   3   9        7.86     -133.66    133.78 o 
   3   3   9       11.51      -10.40    115.77 o 
   4   3   9       58.38       14.75    125.95 o 
   5   3   9        9.34      -40.04    136.73 o 
   6   3   9        0.28      -85.04     90.76 o 
 -11   4   9       32.13      116.03     80.95 o 
 -10   4   9       53.31       59.48    100.76 o 
  -9   4   9      161.16      296.01    149.02 o 
  -8   4   9        8.42       -4.52    113.19 o 
  -7   4   9        0.21       65.69    101.95 o 
  -6   4   9       48.63     -111.35    111.35 o 
  -5   4   9        1.69      -59.53     71.54 o 
  -4   4   9       77.91      190.11    112.91 o 
  -3   4   9       96.18      167.50    111.85 o 
  -2   4   9       14.64      -14.04    108.79 o 
  -1   4   9        3.69     -100.19    107.88 o 
   0   4   9       54.42       63.27    114.35 o 
   1   4   9       74.73      152.54    120.15 o 
   2   4   9       12.66      -16.93    117.71 o 
   3   4   9        1.65       -1.39    131.85 o 
   4   4   9        1.19      -54.29    133.78 o 
  -9   5   9        7.68     -127.48    160.67 o 
  -8   5   9       22.70       81.02    210.70 o 
  -7   5   9       60.77       66.01    183.80 o 
  -6   5   9       13.52      -31.48    253.14 o 
  -5   5   9       44.88      -70.25    182.11 o 
  -4   5   9        8.30       75.34    129.05 o 
  -3   5   9       13.82      -60.86    125.15 o 
  -2   5   9       76.56       76.02    130.22 o 
  -1   5   9       15.57      128.72    130.76 o 
   0   5   9       65.00      191.82    136.88 o 
   1   5   9        0.04     -129.49    129.49 o 
 -13   0  10        2.75      -18.38    120.45 o 
 -12   0  10      180.25      219.64    209.42 o 
 -11   0  10       41.74      177.74    193.72 o 
 -10   0  10       55.40       67.07    123.66 o 
  -9   0  10       32.25      -41.93    119.24 o 
  -8   0  10        7.09     -107.20    107.20 o 
  -7   0  10      373.08      341.71    162.31 o 
  -6   0  10       11.06      -61.59     93.22 o 
  -5   0  10      212.67      190.54     94.88 o 
  -4   0  10      215.93      197.26    102.67 o 
  -3   0  10       67.07      -78.85     91.39 o 
   0   0  10       44.66      -81.43     84.00 o 
   1   0  10      211.81       68.36     91.09 o 
   2   0  10      115.53      -31.68     96.42 o 
   3   0  10       40.91      -72.51    102.01 o 
   4   0  10        0.59       93.81    112.50 o 
   5   0  10       24.93       81.85    117.20 o 
   6   0  10        2.89      -78.76    123.04 o 
 -13   1  10       31.57       63.68    138.49 o 
 -12   1  10       99.18      201.14    124.27 o 
 -11   1  10       27.57        0.00    104.53 o 
 -10   1  10      110.17       38.14    101.62 o 
  -9   1  10       55.60      -95.12     95.12 o 
  -8   1  10      269.73      224.77     99.19 o 
  -7   1  10        1.05      -64.88     84.55 o 
  -6   1  10        8.59      -29.82     75.76 o 
  -5   1  10        3.76      -59.18     59.18 o 
  -4   1  10      142.54      113.39     59.82 o 
  -3   1  10      173.54        7.07    168.46 o 
  -2   1  10       29.93      -72.48     72.48 o 
  -1   1  10       30.08      -15.28     74.19 o 
   0   1  10       45.91       13.51     58.26 o 
   1   1  10      155.01       72.94     64.70 o 
   2   1  10       42.04       92.88     70.63 o 
   3   1  10        0.39      -40.95     71.76 o 
   4   1  10        3.34       22.50     91.48 o 
   5   1  10        1.63      -74.74     74.74 o 
 -13   2  10        6.03     -231.88    231.88 o 
 -12   2  10       18.70      -93.64    134.47 o 
 -11   2  10      221.43      218.13     91.88 o 
 -10   2  10       20.23      159.84     98.49 o 
  -9   2  10        1.71      -27.60    137.88 o 
  -8   2  10        0.44      -73.66     93.24 o 
  -7   2  10      117.62       29.40     91.72 o 
  -6   2  10       50.24     -108.42    108.42 o 
  -5   2  10       46.39       82.08    150.57 o 
  -3   2  10        1.20      -59.65     59.65 o 
  -2   2  10       84.20      107.17     84.03 o 
  -1   2  10        3.60       25.47     86.24 o 
   0   2  10       63.24      128.07     95.86 o 
   1   2  10        6.51       77.94     97.42 o 
   2   2  10        1.71       29.56    109.12 o 
   3   2  10        0.14      -38.07     72.97 o 
   4   2  10       12.18        2.75     80.01 o 
   5   2  10       13.16        6.59    186.67 o 
 -11   3  10        7.07       48.42    169.89 o 
 -10   3  10        0.20       29.97     71.66 o 
  -9   3  10        5.22      129.85     88.39 o 
  -8   3  10       19.98      -18.47    304.14 o 
  -7   3  10      325.96      384.53    181.98 o 
  -6   3  10       26.17      -67.48     77.47 o 
  -5   3  10        8.50      -36.30     91.62 o 
  -4   3  10       22.16      -59.38     93.84 o 
  -3   3  10       22.00      -63.45     92.89 o 
  -2   3  10        2.17      -52.64     97.45 o 
  -1   3  10       43.00       85.15    102.51 o 
   0   3  10        2.43       15.75    101.26 o 
   1   3  10        1.68       -9.01    103.01 o 
   2   3  10       14.26      -89.09    113.38 o 
   3   3  10       26.34       -9.10    120.33 o 
  -9   4  10        2.01       86.14    220.48 o 
  -8   4  10       34.59       25.44    184.34 o 
  -7   4  10       17.63     -113.48    212.60 o 
  -6   4  10       33.75        2.21    194.23 o 
  -5   4  10        8.12      -20.37    110.76 o 
  -4   4  10       13.05      -60.62    110.96 o 
  -3   4  10        2.68      140.43    116.65 o 
  -2   4  10        0.31       -4.06    111.35 o 
  -1   4  10        0.68       24.32    113.76 o 
   0   4  10       17.72       -0.24    116.77 o 
   1   4  10        0.33      -57.08    118.24 o 
 -11   1  11        7.90      258.03    217.49 o 
 -10   1  11       26.91     -155.26    196.70 o 
  -9   1  11        8.05     -124.32    124.32 o 
  -8   1  11        1.01      -91.83    161.46 o 
  -7   1  11       17.32      -12.97    113.38 o 
  -6   1  11        5.46      -45.74    158.69 o 
  -5   1  11       51.58     -139.62    139.62 o 
  -4   1  11       15.38      -19.37    132.43 o 
   0   1  11        7.42      -80.99     86.59 o 
   1   1  11        2.77      -63.52     63.52 o 
   2   1  11        7.12        1.91     71.02 o 
   3   1  11       16.37      -73.83     73.83 o 
 -10   2  11        0.69     -194.99    194.99 o 
  -9   2  11        2.38     -180.30    180.30 o 
  -8   2  11       60.03      -96.13    183.72 o 
  -2   2  11       30.61      -50.78     83.35 o 
  -1   2  11        0.07      -15.72     89.74 o 
   0   2  11        4.51      -92.63     92.63 o 
   1   2  11       40.51      -17.09     68.57 o 
   2   2  11        0.12      -15.26     72.91 o 
  -9   3  11       12.00     -195.97    195.97 o 
  -8   3  11        0.86       -2.99    175.46 o 
  -7   3  11       49.17      335.02    103.34 o 
  -6   3  11       20.65      163.34     98.13 o 
  -5   3  11        6.28      144.56    102.42 o 
  -4   3  11        0.72      -96.18     96.18 o 
  -3   3  11        6.25       26.88    101.90 o 
  -2   3  11        9.63      -96.86     96.86 o 
  -1   3  11       18.66      -37.21    104.52 o 
   0   3  11        6.27       25.85    104.46 o 
                                                 
